# Supplementary material for: Genomic erosion and extensive horizontal gene transfer in gut-associated Acetobacteraceae
Source: BMC Genomics. 2019 Jun 10;20:472. doi: 10.1186/s12864-019-5844-5 (PMC6558740; doi:10.1186/s12864-019-5844-5)
Supplement: Supplementary file 9 — File S1. Amino acid alignment used for Bayesian phylogenomic analysis. (FASTA 86 kb) [file 12864_2019_5844_MOESM9_ESM.fasta]

>Escherichia_coli 100269_aEPEC
LHTVQDLLLH LPLRYEDRTH LYPIGLLPGV YATVEGEVLN CNISGGRRMM TCQISDGSGI
LTMRFFGRRV LAYGEAKRGK YGAEMIHPEY ELQETLTPVY PTTEGVKQAT LRKLTDQALD
LLAIEELLPP EQGMMTLPEA LRTLHRPPPT LPAQRRLILE ELLAHNLSML ALRAGAQRFH
AQPLSANDTL KNKLLAALPF KPTGAQARVV AEIERDMALD VPMMRLVQGD VGSGKTLVAA
LAALRAIAHG KQVALMAPTE LLAEQHANNF RNWGIEVGWL AGKQKGKARL AQQEAIASGQ
VQMIVGTHAI FQEQVQFNGL ALVIIDEQHR FGVHQRLALW EKGQQPHQLI MTATPIPRTL
AMTAYADLDT SVIDELPPGR TPVTTVAIID RVHHACITEG RQAYWVCTLI EESEQAAEAT
WEELKLALPV GLVHGRMKPA EKQAVMASFK QGELHLLVAT TVIEVGVDVP NASLMIIENP
ERLGLAQLHQ LRGRVGRGAV ASHCVLLYKT AQIRLQVLRD SNDGFVIAQK DLEIRGPGEL
LGTRQTGNAE FKVADLLRDQ AMIPEVQRLA RHIHERYPKA LIERWMPETE RYSNAMEPME
LAVIKVIGVG GGGGNAVEHM VRERIEGVEF FAVNTDAQAL RKTAVGQTIQ IGSGITKGLG
AGANPEVGRN AADEDRDALR AALEGADMVF IAAGMGGGTG TGAAPVVAEV AKDLGILTVA
VVTKPFNFEG KKRMAFAEQG ITELSKHVDS LITIPNDKLL KVLISLLDAF GAANDVLKGA
VQGIAELITR PGLMNVDFAD VRTVMSEMGY AMMGSGVAGE DRAEEAAEMA ISSPLLEDID
LSGARGVLVN ITAGDLRLDE FETVGNTIRA FASATVVIGL DPDMNDELRV TVVATGIGEP
DYLDIPAFLR KMQQYLRLKA QHPEILLFYR MGDFYELFYD DAKRASQLLD ISLTKRGASA
GEPIPMAGIP YHAVENYLAK LVNQGESVAI CEQIGDPKGP VERKVVRIVT PGTISDEALL
QERQDNLLAA IWGYATLDIS SGRFRLSEMA AELQRTNPAE LLYAEDFAEF EIDTARQQLN
LQVGFGVENA RGLCAAGCLL QYAKDTQRTT LPHIITMERE QDSIIMDAAT RRNLEITQNL
AGNTLASVLD CTVTPMGSRM LKRWLHMPVR DTRVLLERQQ TIGALLQPVL RQVGDLERIL
ARLALRTARP RDLARMRHAF QQLPELRAQL REKMGEFAEL RDLLERAIID TPPVGVIASG
YNEELDEWRA LADGATDYLE RLEVRERERT GLDTLKVGFN AVHGYYIQIS RGQSHYMRRQ
TLKNAERYII PELKEYEDKV LTSKGKALAL EKQLYEELFD LLLEALQQSA SALAELDVLV
NLAERAYTLN YTCPTFIDKP GIRITEGRHP VVEQVLPFIA NPLNLSPQRR MLIITGPNMG
GKSTYMRQTA LIALMAYIGS YVPAQKVEIG PIDRIFTRVG AADDLASGRS TFMVEMTETA
NILHNATEYS LVLMDEIGRG TSTYDGLSLA WACAENLANK IKALTLFATH YFELTQLPEK
MEGVANVHLD ALEHGDTIAF MHSVQDGAAS KSYGLAVAAL AGVPKEVIKR AQTSPLLTQL
MEALRCLPGV GPKSAQRMAF TLLQRDRSGG MRLAQALTRA MSEIGHCADC RTFTEQEVCN
ICSNPRRQGQ ICVVESPADI YAIEQTGQFS GRYFVLMGHL SPLDGIGPDD IGLDRLEQRL
AEEKITEVIL ATNPTVEGEA TANYIAELCA VEASRIAHGV PVGGELEMVD GTTLSHSLAG
RHKIRRKYFG TDGIRGRVGD APITPDFVLK LGWAAGKVLA RGSRKIIIGK DTRISGYMLE
SALEAGLAAA GLSALFTGPM PTPAVAYLTR TFRAEAGIVI SASHNPFYDN GIKFFSIDGT
KLPDAVEEAI EAEMEKEISC VDSAELGKAS RIVDAAGRYI EFCKATFPNE LSLSELKIVV
DCANGATYHI APNVLRELGA NVIAIGCEPN GVNINAEVGA TDVRALQARV LAEKADLGIA
FDGDGDRVIM VDHEGNKVDG DQIMYIIARE GLRQGQLRGV GTLMSNMGLE LALKQLGIPF
ARAKVGDRYV LEKMQEKGWR IGAENSGHVI LLDKTTTGDG IVAGLQVLAA MARHMSLHDL
CSGMKMFPQI LVNVRPLEHE SVKAVTAEVE AALGNRGRVL LRKSGTEPLI RVMVEGEDEA
QVTEFAHRIA DMIEFVYLVA GVDEVGRGPL VGAVVTAAVI LPIAGLNDSK KLSEKRRLAL
YEEISLGRAE PHEIDELNIL HATMLAMQRA VAGLPEYVLI DGNRCPKLPM PAMAVVKGDS
RVPEISAASI LAKVTRDAEM AALDIVFPQY GFAQHKGYPT AFHLEKLAEH GATEHHRRSF
GPVKRALAPA VADKADNAFM MICTALVLFM TIPGIALFYG GLIRGKNVLS MLTQVTVTFA
LVCILWVVYG YSLAFGEGNN FFGNINWLML KNIELTVMGS IYQYIHVAFQ GSFACITVGL
IVGALAERIR FSAVLIFVVV WLTLSYIPIA HMVWGGLLAS HGALDFAGGT VVHINAAIAG
LVGAYLIGKR VGFGKEAFKP HNLPMVFTGT AILYIGWFGF NAGSAGTANE IAALAFVNTV
VATAAAILGW IFGEWALRGK PSLLGACSGA IAGLVGVTPA CGYIGVGGAL IIGVVAGLAG
LWGVTMLKRL LRVDDPCDVF GVHGVCGIVG CIMTGIFAAS SLGGVGFAEM GHQLLVQLES
IAITIVWSGV VAFIGYKLAD LTVGLRVPEE QEREGLDVNS HGENAYMNIR PLHDRVIVKR
KEVETKSAGG IVLTGSAAAK STRGEVLAVG NGRILENGEV KPLDVKVGDI VIFNDGYGKS
EKIDNEEVLI MSESDILAIV VKELRERTGA GMMDCKKALT EANGDIELAI ENMRKSGAIK
AAKKAGNVAA DGVIKTKIDG NYGIILEVNC QTDFVAKDAG FQAFADKVLD AAVAGKDVEV
LKAQFEEERV ALVAKIGENI NIRRVAALEG DVLGSYQHGA RIGVLVAAKG ADEELVKHIA
MHVAASKPEF IKPEDVSAEV VEKEYQVQLD IAMQSGKPKE IAEKMVEGRM KKFTGEVSLT
GQPFVMEPSK TVGQLLKEHN AEVTGFIRFE VGEGIEKVET DFAAEVAAMS KKVLKGLMIA
LPVMAIAACS GGNGNMSSEE QARLQLQQNN IVYFDLDKYD IRSDFAQMLD AHANFLRSNP
SYKVTVEGHA DERGTPEYNI SLGERRANAV KMYLQGKGVS ADQISIVSYG KEKPAVLGHD
EAAYSKNRRA VLVY
>AAB2_868
GEKIIDLLLS LPTKITQRDQ LFKIRLAEGT LVTLEGKILS VRRPRSRSPT RFNFLDNTGK
INISVFGNEV ILSGKVHFFK NTVTISPLDH LHFPWVEATW ASTSNLTSKS ISKALKEALN
FAIPEWHDKS LKGYPTFYEA LRTLHIPVEH LRARERLEAD EIFAHQMCVF LAQFYAYRRK
GKSLRGNGLL QQKLLKNFKH TPTADQTTAI SEINKELAAP YPMQHLLQGD VGSGKTFVAF
SAMLTAIEAG KQAAIMAPTE ILAQQHFQSA LKIPIKPTLI TGKLTSENRK EALADIKSGK
ARFIVGTHAL FQKEVLFQDL GLAVIDEQHR FGVDQRISFS NKSPGSNLLL MSATPIPRSV
QLTRWGQMGV SRLFTKPSGR GIIKTTLHIK HSLKRALDAD KRIYWVCPAV KESKSAAEER
YEDLKSFLGV GIVHGQQSKE EQEKSLTAFR NGKIKVLVST TLIEVGVDIP EASIMVIEDA
QRFGLSQLHQ LRGRIGRGKE DSYCLLLYQN GLQRLSLLRS SLDGFKIAEE DYKQRGGGEI
TGTRQSGIPI FRLCQNSPSD LLITQSSQEA ALVLQKDPMY LFEKTAPETI LISGMSELQP
PARIVVMGVG GGGGNSVGFM VDQGIQGAEF VIANTDMQVL LKSSVKEHIQ LGPHETRGLG
AGGKPEVGEL ASREVEDDIA KRLKGVDLLF LTAGMGGGTG TGATPVIASI AKKLNVLTTA
IVTKPFAWEG KQKAKMAEAG IKRLRENVDT LIVVPNENLE KVDLTIEEGF QMSNQVLLDS
IRSVTDIRQK VGLINIDFKD LETILQNGGV GLVGTGRSTE DRAILAAERA INNPLLERSN
IQGAQNLLVH VRSRDLRLKE NTKAMDYVQE AVKGKFIYGT DEVEEGCIEI SIIATGLDET
QEAKMPDYLS NMSQWFDLKE QEPNALLFFR MGDFYELFFD DAHTAAAALD IALTTRGEQQ
GSPIPMCGVP VRAADSYLAR LIKQGFRIAI VEQEISPKGP MPRKIVRIVT PGTILEEELL
DSEEPNLLLS IRGVAWCDIS TGSFETKSLP ELLSRLSPSE ILSESSILPP DLKTSEKLLS
EAKKIELKNK EEILASGSLL HYLRKTQAGA LPLLILDHDE RSILGMDGPT RQNLEIVKSR
RGYSLLWAID RNVTPAGKRL LKSWISAPSC CLNIIEDRQS AWELLLQNTL RQIPDMARIL
GRIRNQKGNS KSIIETRNAL IGCDEITLPL GSIYARADQL KDKLVAAFPP NLNNESIIDG
FDSKLDQLRY IQRNSKAMIL SLEKNLKEKL ETSSLKIKHH SQLGFIIEIP SAQAALILRQ
GTANLKRYSC IELEELSVTI KNAEEEAEIE EKRILEMFTN LISSELDEIS QALAEIDVLC
SCATLKNEKG WCRPILTETP ECHLSGSWHP IVATALSFIP NDCELFPAKR LMLLTGPNMA
GKSTFLRQTA LAVILAQAGF PVPAKKAKIG IADRIFSRIG ASDDLARGQS TFMIEMEETA
AILTQATEKS LIVVDEIGRG TATSDGISIA WATLEALHSK IKCRGIFASH FHELANLSES
LPALSLYTMA TREWNGELIF LHEIKPGVTF ESWGIHVAAI AGIPQSIIKR AETSPEIREL
QFRLAKLPSL GPRSARRILL SLLENPEAKL WPLIHALQDA AEKIKTCASC GNLDTQDPCY
ICQNPKRDSI ICVVESVGDL WTFERTGLHK GLYQVIGGCL SALGGRRPQD LNLKGLLDRI
ARHEVKEIIL ALPATLEGGN TVHWLHHQVK IRVTRLGQGV PAGGSVEILD DGTLASALLS
RCQIERHFFG TDGLRGRANQ MPLLVEIAQK LGQAAGLYFQ KGRHQVLIGK DTRLSGYMLE
NALASGFLSV GMDVIFLGPL PTPGVAALTR SLRADLGVVI SASHNPAADN GIKLFGPDGF
KLSDEAEAEI EHLMQIDLSD AVPEKIGHAG RLNDAAGRYM EITKSSLKKG VRLNGLKIVV
DCAHGAAYQV APKVLWELGA EVIKIGCEPN GANINEGVGS THPEEMCRKV VELGADCGIA
LDGDADRLLM ADEKGQLIDG DQILALVATV LHKENNLRAV ATVMSNLGLE KYLSEKNIKL
ERTAVGDRYV QQRMRELGAN VGGEQSGHII LSDYSFTGDG LVAALQILAA LVNGDKASKL
CQLFEPFPQK IYNLPPRLAK KIAEAKLWAE AKLAKRGRLV LRPSGTEPLL RVMVEADDAQ
LLEETMAGTL DLPDFTLLVA GIDEVGRGCL AGPVVAASFV FLCDGIDDSK KLSKKKRQSV
FERLALGAGS SVEIDKYNIR QATHLAMRRS LAVLPDYVLV DGNDFPDLPC KGRAVVKGDR
YSLSIAAASI MAKVVRDRVM ERLSLRYAHY GWENNAGYGV KKHLEGLQKK GATPHHRYSF
APVQRLANLH QINTGDTAWV MLSSILVLLM SLPGIGLFYS GMVRRKNVLA TLVQPFAACA
IISLLWITVG YSLTFSYSSP WIGGFGDVGL KNLLSHVETR IPESVFVLFQ MNFAVIAPAL
LVGALAGRTR FSAICVFITL WSLCVYVPVA HWVWSGWMAR MGAIDYAGGT VVHVTSGISG
LIAAYLMGPR KGLGTEDFSP WNLSYTLMGA AFLIVGWFGF NAGSAMGANG RAGMAILATQ
ASCASGALMW GILEWKTVGK PTALGIVSGA LAGLVGITPA AGFVLPLSAL FIGFVTSLAC
WWSVTRLKPA LGYDDTLDAF GIHGVGGILG GVLTGALACG TLTASQEDPG FSLMGKQAIA
CGATILWAGL VTVVLYKLVD FLFSLRVDVD DEHQGMDITQ HGERLNTNFR PLHDRVVVRR
LDAEGKTRGG IIIPETAKEK PMEGVVLAVG PGARDAQGNL IPLDVKKDDR VLFGKWSGTE
VSVNGEELVI MKESDIMGIL VRDLRDRTGA GMMDCKKALS ESNGNIDEAI DWLRTKGLSQ
AAKKSGRAAA EGLVAIAADG HRGAMVEVNA ETDFVARNES FQTFVEQVAQ AALKVGDLDV
LGRTVADELI HLVATIGENM VLRRAKVIQN GAVASYIHGA RIGVLVGLEG SSEDLGRRVG
MHVAASRPMA LSTADLDPKA LEHEKSVLSE QARESGKPEA IIEKMVEGRI RKFYEEVVLL
EQVWVHDGES KVNKVLAKEK ISLKAFERFQ LGEGVEKEED DFASEVAKAA GMNFKVLGAT
ALSVLLVGCS AGEGSPVPGS EADLVATAGD RVYFALNQNR LTDADKVTLD KQAAWLSQYP
DAKILIAGNC DDRGTQEYNL ALGARRANAA RDYLEAKGVD SARINTISYG KERPAVDGDT
PEAWSANRNA ITSV
>AAB2_880
GETITDLLFS LPTKIIERNK IFSIKLDEGD LITLSVTLYA IKRPRSRAPW RLLCGDQTGK
IEISIFGNEI ILSGKLRFFK NKPIISNPDH EIFPWIEPIW PLSAGLRPKI IEKALKSALR
LTLPEWHDKT LKHYPSFSEA LYCLHQPISQ LLARERLQAD EILAHQMCIS MAQFYALRRK
GQRIIGTGKL EEELFKNFGY TPTLDQQKAI REIKKELSAP YPMQRLLQGD VGSGKTFVAF
SSMITTIESG KQAAIMAPTE ILAQQHFQEA QKIPVKPVLL TGKISSEKRK EVIAAIKNGK
ARFIIGTHAL FQKEIIFHEL GLAIIDEQHR FGVEQRISLG KKSDGVNLLL MSATPIPRSI
QLTRWGQMGV SRLLQRPPGS GNITTTLHIK DSLRRVLKEN KRIYWVCPAV KESEAAAEER
YNDLRKTFGV GLAHGQQSGD EQEESLRKFR DGKIKILIST TLIEVGVNVP EASIMIIEDA
QRFGLAQLHQ LRGRVGRGSL NSYCLLLYRN GLQRLSLLRE SLDGFYIAEE DYKQRGGGEI
TGNRQSGLPH FALSQNNVSD ILISQSSQEA ALILNKDPMY LFKKTSPETV LLSGMCELIS
PARIMVMGVG GGGGNSVNFM MEQGVQGAEF ILANTDMQVL LKSTVRDHIQ LGPHETRGLG
AGGKPEVGEL ASREVEDEIA QRLKGVDLLF LTAGMGGGTG TGATPVIAEI ARKLNILTVA
IVTKPFAWEG PQKAKMADAG IKRLRENIDT LIVVPNENLE SIELTMEEGF EMSNRVLLDG
VRNVTEIRQS VGRINVDFRD LQTTLEQGGM GLIGTGRSTE ERAILAANRA INNPLLERSN
IQGAQKLLIH IRSRDLRMKE NTKAMQHIQE ALKGSFINGT DDVEEGCVEI SIIATGLDDG
AGPKTPDYLK MMSQWFDLKE QEPNALLFFR MGDFYELFFD DAHIAASALD IALTARGEQQ
GLPIPMCGVP VRAADAYLAR LIKQGFRIAI VEQDNPPKGP MPRKIVRIVT PGTITEEELL
DSEEPNLLLS IRGIAWADIS TGAFETKSLS ELLARLTPSE ILCEKSLLPP SLKKSQKLLL
EAKDFETKTQ EETLACGSLL DYLQETQAGT LPPLASEEKE VSVLGMDGPT RQNLEIVKSR
RGYSLLWAVD RNITPAGKRL LKSWLSSPSC DIKIIEERQL AWTKLLQSAL RQVPDLARVI
GRIRNQRGSL KSLIETRNAL LGCDEIIIPL SALYGRADNL KDQLTAAFPP DLANETITDG
FDPKLDRLRH TQRNSKAMII ALESKLREQL EVSSLKIKYH SQLGFIIEMP SAQASLILRQ
GTANLTRYSC YELEELSVTI KNAETESEIE EKRIVEELTL KIAFELDEIS QALAEIDVLC
SCATLKNEKG WCCPTISETP ECYLTGSWHP IVATALSFIP NDCALFPEKR LMLLTGPNMA
GKSTFLRQTA LAVILAQSGF PVPAKQAKIG ISDRIFSRIG ASDDLARGQS TFMIEMEETA
AILTQATEKS LIVVDEIGRG TATADGISIA WATLEALHSK IKCRGIFASH FHELATLSKT
LSALSLYTMA TREWEGKLIF LHEIKPGVTF ESWGIHVAAI AGIPASVIKR AETSPEIREL
QFRLAKLPSL GPRSARRILL SLLENPEAKL WPLVNALQNA AENIKTCQSC GNLDTQDPCF
ICSNPKRDGV ICVVESVGDL WTLERTGLHK GLYQVLGGCL SALGGRRPQD LNLAGLLGRI
ERQEVKEIIL ALPATLEGGN TTHWLHHQVK IRVTRLGQGV PAGGSVEVLD DGTLASALLS
RCQINRRFFG TDGLRGRANQ SPLLVETAQK LGQAAGLYFQ RGRHQVVLGK DTRLSGYMLE
SALASGFLSV GMDVIFLGPL PTPGVAALTR SLRADLGVVI SASHNPSEDN GIKLFGPDGF
KLSDEAEIEI ERLMLSDLTD AFPKEIGRAG RLDDAAGRYM EITKSSLPRG VRLDGLKIVV
DCAHGAAYQV APKVLWELGA DVIKVGCSPD GENINDGVGS THPEKMCQKV VETGAHCGIA
LDGDADRLLM ADEKGHLVDG DQILALIATL FQQEGNLKGV ATIMSNLGLE KYLSEKNISL
ERTSVGDRYV QQKMRELGAN IGGEQSGHII LSDYSFTGDG LVAALQILAA LVGGSKASAL
FRVFQPFPQK MVNLPPELPQ KIEAAKNWAK NSLLERGRLV LRPSGTEPLL RVMVEADNQD
LLEKTMAGTL ELPDFTLLVA GIDEVGRGCL AGPVIAAALV FIVDGIDDSK KLTKKKRQFL
FDRLALGAGS ATEIDQYNIR QATHLAMRRA LAALPDFVLV DGNDFPDLPC EGRAVVKGDC
YSLSIAAASI MAKVIRDRAM EKLSSRYPLY GWENNAGYGV KKHLEGLRQS GATRHHRYSF
APVRLLAILH PINTGDTAWV MLSAILVLLM SLPGIGLFYS GMVRRKNVLT TLVQPFAVCG
MISILWIFIG YSLTFSKSSP WIGGLGDIGL SNLLNHIQTQ IPESVFVLFQ MDFAIIAPAL
LVGALAGRAR FSALCVFLIL WSLFVYIPVA HWVWAGWIAK LGAIDYAGGT VVHVTSGISG
LVAACLMGPR KGLGKEDFSP WNLSYTLMGA AFLTVGWFGF NAGSALGANG RAGMAMLATQ
SACASGALIW GILEWRTVGK PTALGIVSGA LAGLVGITPA AGFVLPYAAI LIGALTSLVC
WWSVTRLKPV LGYDDSLDAF GIHGVGGILG GLLTGALACG KLTAMPEDPS FSLVGKQAIA
SGAAIIWSVI VTYILYKIVD FFFKLRIDLQ DEHLGMDITQ HGERLNANFR PLHDRVVVRR
LDSEDKTPGG IIIPETAKEK PMEGVVVAVG PGARDGEGKI IPLDVKKDDR VLFGKWAGTE
ISLQGEELVI MKESDIMGIL VRDLRERTGA GMMDCKKALS ESNGNIDEAI DWLRTKGLSQ
AAKKSGRAAA EGLVAIASNG TRGAMVEINA ETDFVARNES FQNFVEQVAQ AALEVGDLDA
IGRTVADELT HLVATIGENM VLRRAKVIST GAVASYIHGA RIGVLVGLEG ASEDLGRRVG
MHVAAARPVS LCIEDLDPKA LEHERSVLSE QARASGKPEA IIEKMVDGRV RKFYEEVVLL
EQIWVHDGES KVNKVLSKEN ISLKAFERFQ LGEGVEKAED DFAAEVAKAA GMNFKVLGAT
ALGMLLVGCS TSAAVVTPGS EADLVATAGD RVYYALNQNR LTDADKVTLD KQAAWLAQYP
KVNIIIAGNC DDRGTQEYNL ALGARRANAA RDYLEAKGVA SSRIKTISYG KERPALDGDT
PEAWSANRNA ITSV
>Azospirillum_brasilense sp7
GPQVVDLLWH LPSGVIDRRY APKIAAPNGR IATMTVRIDS HAAPNSRHPY KVRCTDETGV
LELIYFGATV VVSGKVEWFH DTPQITHPDA DEIEAVEPVY PMTAGLPAKT LRKAVRAMLT
DVLPEWQDAA WNGWPTWHES IRRAHTPEDE APIRRRLAYD ELLSNQLALT LVRMQQRRLS
GRVIQGDGRL RAKVAAALPF SLTKSQAGSL EEIYEDMAAE RRMLRLLQGD VGSGKTVVAL
MAMLNAVEAG HQAALMAPTE ILARQHAESL APLGVDLALL TGRDKGKARQ AVLDRLASGE
LPLLVGTHAL FQEDVAFKDL ALAVIDEQHR FGVHQRLQLS AKGRAVDVLV MTATPIPRTL
TLTAYGDMDV SRLTEKPAGR KPIQTVTVVV HGIHRKVQEG ARVYWVCPLV DESEAAATER
HAFLRATFGV GLVHGKMRGP DKDAVMAAFQ AGTLDVLVAT TVIEVGVNVP EATVMVIEHA
ERFGLAQLHQ LRGRVGRGEK PSSCLLMFDT ARARLKTMRD TEDGFVIAEE DLRLRGAGEV
LGTRQSGLPE FRMADLAVHG DLLAAARDDA KLIVDRDPLY LFERDAAAKT LRSGMINVTI
PPRITVFGVG GAGGNAVNNM IKSNLEGVDF VVGNTDAQAL KGSLCEKRVQ LGTTMTRGLG
AGSKPDVGRA SAEEQLEEII GHLEGANMVF ITAGMGGGTG TGAAPVIARA ARERGLLTVG
VVTKPFHFEG AHRMRLAESG IAELQQYVDT LIIIPNQNLF RIATTFADAF KMADDVLHSG
VRGVTDLMVM PGLINLDFAD IRSVMTEMGK AMMGTGEAGE RRAIEAAEAA ISNPLLDDVS
MKGARGVLIN ITGGDMTLFE VDEAANRVRD EVDANIIFGF DSSLDGVMRV SVVATGIDDE
EALDIPAFLR RMAQYLEIKQ AHPDCLLFYR MGDFYEMFFE DAVNAARTLD IALTKRGQHL
GEDIPMCGVP VHSHESYLQR LIRQGFRVAI CEQMEDPKSV VKRGVIRIVT PGTLTEDSLL
DSRASNWLAA VAGLAWLELS TGELVVQPLG AALGRLDPQE VLVSEKLCQF DSENGRQRLL
TLDAYGQFSR AEVAAAGALV AYVELTQKGR VPRLPRRLGP GAVMEIDAAT RRNLELTRTL
TGGSLLATID RTVTGAGARL LAAQLSAPLT NPAAIAKRLD MVAFALREAL RRCPDLERAL
SRLTLGRGGP RDLAAVRDGL AQASAIRLLL AKGLGEHSEL VQQLTQALAP ELPLGFIARD
YSYALDELVT LRDESRRLIA GLQVKYAGIA GVPALKIKHN NVLGYHIEVT ATHADFMHRQ
TMANAVRFGT VELSDLERRI SEAADKALAV ELELFNDLVE EVTEAIAQAA HALAALDVAA
SLAELAAERR YRRPVVDGSL AFSIKGGRHP VVEAVLPFVA NDCDLASDNR LWLLTGPNMA
GKSTFLRQNA LIAVLAQMGS FVPAESAHIG VVDRLYSRVG AADDLARGRS TFMVEMVETA
AILNQSGDRA LVILDEIGRG TATFDGLSIA WACVEHLHDV NRCRALFATH YHELTMLAGK
LPGLSCHTMR IKEWQGDVVF LHEVTAGAAD RSYGIHVAKL AGLPGAVVGR AMIGPEIERL
IQLLSKLPGL GPRSARRAAL HLMKRRDSLL VPLSESMALA AEAIRNCSVC GNLDSRDPCS
VCSDHSRDST ICVVEDAGDL WALERTRAFH GTYHVLGGTL SALQGVGPDD LNIPSLVERA
KDPAVTEVIL ALNATVDGQT TAHVVTDRLS VSVSRLAHGV PVGGELDYLD DGTLTAALKA
RRPLMRHLFG TDGIRGTANI DPMTAETALR VAMASALQFR RHRHRVVIGK DTRLSGYLLE
PALTAGFISM GMDVVLLGPL PTPAVAMLTR SLRADLGVMI SASHNPFQDN GIKLFGPDGY
KLSDAVEIAI ETRMGQPFAP AGSADLGRAS RLEDSTGRYI EYVKNTFPRG LRLDGLKIVV
DCANGAAYRV APKVLYELGA DVIPVGVNPD GLNINKDCGA TATRTLQEQV VAHGAHLGIA
LDGDADRLIM VDEAGRVVDG DQVMALIASS WAQAQTLKGV ATVMSNLGME RHLQGLGIAL
VRTPVGDRYV VEHMREHGYN VGGEQSGHVV LSDYSTTGDG LIAALQVLAV LIQGRAASEV
CQVFAPVPQK LTNVRPLEIA SVQAAIRDGE ARLNGSGRIL IRKSGTEPVI RVMAEGDDEG
LVHAVVADIA GQPDLSFLVC GIDEVGRGPL AGPVVTAAVV LLARAINDSK ALSLRAREAL
EPEIALAEAS AAEIDDLNIH KATLLAMKRA YEALPAVALI DGKFKPDLSC LMEAIVKGDG
RSQSIAAASI VAKVARDREM IRLAELHPQY GWDRNAGYPT PEHLEALRRH GVTPHHRVTF
APVRAQIAEP TLSSGDTAWM LVATALVLFM TIPGLALFYG GMVRKMNVLS VVMQSFAICC
LVSILWFFAG YSIAFTEGTP YFGSLSKFML AGITKDLTGV IPETIFVVFQ MTFAIITPAL
ITGAFADRMK FSSMLVFTGL WSLIVYAPIT HWVWGGYLAG DGVLDYAGGT VVHINAGVAG
LVAAIVLGKR KGYPNENFAP HNLVLSLIGA SMLWVGWFGF NAGSAVAADG RAGMAMLVTQ
IAAATAAMSW LLVEWATKGK PSVLGIISGA IAGLVAITPA SGFVGPTGAL VIGLAAGVIC
YWGATGLKRA LGYDDSLDAF GVHGVGGIVG AILTGVFAQE AIGGTAGALN VGQIWTQVYG
ILATIVYSAV GSFIILKVID VVMGLRVDED VERDGLDLAL HGETIHMKFR PLHDRVVVKR
LESDTKTKGG IIIPDTAKEK PQEGQVVAVG PGARDESGKV VALDVKAGDR ILFGKWSGTE
VKIEGEDFLI MKESDIMGVV VKELREKTGA GMMDCKKALA ETQGDLEGAV DWLRKKGLAA
AAKKSGRVAA EGLVAVATAG TAGAVVEVNA ETDFVARNDK FQAFSLKAAE LVLSGSDVEG
LGRTVQEELT NLIATIGENM NIRRSAKLPA GVVVSYVHSA KIGVLVALES TGDELGKQVA
MHIAAARPDA LDIADVDTSA LERERNVLAE QARASGKPEN IVEKMLEGRI RKYYEEVVLL
EQTYVIDGET KVRKVVENAA VKVTGFVRFA LGEGIEKAES DFAAEVAAAA GMRIKYLSLI
AAVALVAACE ATSSQIRPGS QEDLVVNVGD RVFFGLDRYD LAPEARATLD RQASWLKQYP
NVTVTVEGHA DERGTREYNL ALGERRANSV KNYLVAGGIN ASRVKVISYG KEKPAVLGSN
EASWAQNRRG VTVV
>Roseomonas_rosea DSM 14916
GPRVLDLLLH LPERYVDRKR ITRLAAADGD VATIPLLVEA VTAPSPSQPW VVKGLSERAM
IDLVYFGAAR TVSGRVRRYG PRWQMDAPEF DIIPDIQPVW PLVKGLGPKD VQKAMNAALA
RLMPEWQDPA HRRWPGFTEA LRALQAPEAV PEATDRLAYD ELLAGQVAIG LVRRAVLERP
GRSLAGDGAL RARALAAFGH EPTAAQAQAV AEIDADLAAP RRMLRLLQGD VGSGKTLVAL
MAMLRAVEAG AQAAIMAPTE MLARQHLRTF QRLGVECALL AGSVKGKERS RVLRRLADGS
LPLVIGTHAL FQEGVQFRDL ALVVVDEQHR FGVAQRLMLT EKGTETDVLV MTATPIPRTL
LLTQWGEMAV SRLEGRPAGR KPIVTRIVVL AALRRAFASG NRAYWVVRAI EDGEVAAETT
FAQLKEVFGV RLAHGAQSLE VREAALGDFA AGRAQLLVAT TVVEVGVDVP EATIMIIEQA
ERFGLSALHQ LRGRVGRGSA QSYCLLLPSG EKRRLSVIRD TEDGFLIADA DLDHRGGGDA
LGTRQAGQIG RRIADPQRHG GLVRVAHQEA ELLLEKDPLA LFDHDPSLKP LAAGMTNLTI
PPRITVIGVG GAGCNAVNNM IGMGLDGVEF LVANTDAQQL VNSRAERRVQ LGPHLTQGLG
AGAKPEIGRA AAEEATEDLA RHLEGVHMIF ITAGMGGGTG TGAAPVIARM ARERGVLTVG
VVTRPFDFEG PKRKRAAEQG LEELQQYVDT LIIVPNQNLF RKATTFAEAF KMADDVLYMG
VRGVSDLMTN PGLVNLDFAD IRTVMAEMGK AMMGTGEAGE DRAVKASEAA ISNPLLEDTS
MRGARGVLIN ITGGDMTLFE VDEAANRIRR EVDANIIFGV DETLNGRLRV SVVATGIDDG
MGLDIPTFLR RMAQWFAAKQ AHPDALVFFR MGDFFEMFFA DAITAGEALG LAVSHRGEHG
GQPVPMAGVP VHAMEAYLAR LIRRGFRVAI CEQMETPAPA VRREVVRIVT PATVTEESLL
EGARPSWLLA LAGAAWLDVS TGHVCTESLG ALLARLDPAE VVAPEALAAT PPRDGARLAA
EAAAFGAFTD GETNALAMAL DYVRGASGGT LPRLPEARGG EGTLRMDAAT RRSLEILKAE
RGDCLLGAVD RTLTAAGARE LAARLAAPLA EGAPIAARHD AVSFLLRDAL KGAPDMARAL
GRLSVERFFP RDLASLRDGL ARAEAMQAAF GEALVPANSP RGELARALAE DLPAGVIGPG
YDGELDALRR LRDDARGAIL ALQLDLAQAW GVASLKIRHH QQLGFLAEVP AAAGEPVHRQ
SMANAHRFTC GALTDLDRKL SQARDEAARR EALVVRHLRK LCLPGIAAAA RAVAEIDVHA
ASAELAAGGG WCRPEMPDRP DFCVTQGRHP VVEAALAFVP NDADLSPGRR LCLLTGPNMA
GKSTYLRQNA LMVVLAQAGL YIPAEAARIG LVDRLFSRVG TADDIAGGRS TFMVEMSETA
AVLNQAGPRS FVVLDEVGRG TATWDGLAIA WAVLEALHDR LRSRTLFATH FHELTALAGK
LPELAPAAMK VREHRGQVVF QHLVGPGASE RSWGLHVARL AGVPREVVAR AVPNDPVEQL
VALLSRLPGL GRRSARRAVL KMLQDPQRLM LPLAGALNAA AEAVRPCRVC GNLDTQDPCH
VCRDPRREGM VCVVEGVADL WALERGGAHR GLYHVLGGTL SALGGVGPED LSIQPLVERV
AGGEVQEVIL ALPATVEGAT TGHYLADRLR VPVTRLAQGV PMGGTLDLLD DGTLAAALRA
RRPAMRRLFG TDGIRGVANR APMDAATALR LGQAAGRFFN RHRHRVVIGK DTRLSGYMLE
PALTAGFVGA GMDVVLVGPL PTPAIALLTR SLRADLGVMI SASHNPFEDN GIKLFGPDGL
KLSDAQEGEI EALMGGDLAG AMPRRLGRAS RLEDAPGRYI EAVKASFSRG RSLEGLRIVV
DCAHGAAYKV APTVLWELGA EVVSIGVAPD GFNINEGCGS TAPGALAALV RERRADLGIA
LDGDADRLVL VDETGAVVDG DQILALIASS WAAEGKLRGV ATVMSNLGLE RFLQTKGLTL
HRTKVGDRYV GEAMRERGCN LGGEQSGHVI LSDHGTTGDG LVAALQVLSV LVEKRPASEM
LRRFAPLPQK LVNVRPLKDE RVVEAIAAAE AELGARGRVL IRPSGTEPLI RVMVEAEEEA
LVQSLTARLA ERPDFSLPVA GVDEAGRGPL AGPVMAAAVI FLAALLDDSK RLDAAKREAA
YAALGVGAAS AGEIGRLNIL RATHLAMLRA VSRLPSLALV DGNAPPRLTC AVRCVVGGDG
LSLSIAAASI MAKVLRDRAM ARLGTRWPEY GFAQHVGYPT PAHREALARL GPTPHHRRGF
SPVDQAVADA VVNTGDTAWM LTSTALVLMM TIPGLALFYA GMVRKKNILA TLMQSFAITA
IATIVWMVVG YSLAFGEGGA YVGDLSKLLL RGVAENVAFT VPETVFLMFQ MTFAIITPAL
VTGAYAERMK FSAMVLFTIL WLIVVYAPVC HWVWHGWIFG LGALDFAGGT VVHINAGVAG
LVCALVLGKR VGLGHDNMAP FNLGLAVIGA SMLWVGWFGF NAGSAGAAGG RAGMAMLVTQ
VAAAAAALAW VFAEWAVKGK PSVLGAISGA VAGLVAITPA AGFVLPVPAL IIGVVAGLAG
FWGATALKHW CGYDDSLDAF GVHGVCGIVG ALLTGIFAYG PLSATTALPS TGQLLIQVYA
VVAVFVFTAI ATWILLKIVD VIVGLRVTEE EEREGLDVSL HGERIGTKFR PLHDRVLVRR
VTAEEKSAGG IIIPDTAKEK PQEGEVVSVG AGARNEQGQI VALDVKAGDR ILFGKWSGTE
VKLDGEELLI MKESDIMGIV VRDLREKTGA GMMDVKKALV ESNGDAEAAI DWLRKKGLSA
AAKKSGRVAA EGLIGVASAG TKASMVEINA ETDFVARNEQ FQGFVETVAK IALEAGSVET
IGHTVAEELT RLIATIGENM TIRRARVLGS GAVATYVHSA KIGVLAALEA ADGTLGRQIG
MHVAAARPEA LDVSAVDNSA LERERAVLTE QAQASGKPPA VIEKMVEGRI RKYYEEVVLL
EQVWVHDGES RVKAVVQKSG ATLTGFARFQ LGEGIEKETS DFAAEVAAAA GVNVKILGAL
GALALLAACS AGMGAARPGS QEDLVANVGD RVFFDTDSSQ VRGDGRATLE RQAAWLARYP
QVTVYMEGHA DERGTREYNL ALGQRRANSA RDLLVASGVS GQRIQTISYG KDRPAALGSD
EASWAQNRRA VTTV
>Saccharibacter_floricola DSM 15669
GKRVIDLLFT LPEKLIDRRE ILTVALVHGD ILTSRVRVVS VRRPRPSQPT TLITEDETGP
LEIVFFGTEL LVSGKVSFYR ERISLSRPDH ESFPWLEPVW PLTAGLFPST VRRAMNAALA
CILPEWQSPQ LQSWPSFHEA LTWVQQPTSL PRARARLAAD EVLADQLCLG LARRQAQHRP
GRALKGDGTL RAQLRERFGF PPTDAQERAM AEIAADMEKE TPMVRLLQGD VGSGKTFVAM
MAMLHAVEAG TQAALMAPTE ILAQQHAETL SRLGVPCVFL SGSVKGKARR AVLTHIAEGS
AKIIIGTHAL FQDGVSFANL GLAVIDEQHR FGVEQRMKLS AKGTATDLLV MTATPIPRTV
QLMEWGEMGV SRLDSKPAGR QPIHTTVHIL AGIQRALDRG QQIFWVCPLI ENSEAAAEER
WASLTQHFGV GLAHGRQDHA VRHDALDRFK EGQTRLLVAT TVIEVGVDIP NATIMVIEQA
ERFGLAQLHQ LRGRVGRGSA RSFCLLLHSN GQRRLSLLRD TEDGFLIADE DFRIRGGGDL
AGHRQSGLPG FRLSSDIRLS LYANMMAKDS QSELERNPLY LFDRAQPERL LVSGMTNLTP
TPRITVIGVG GGGGNAVDNM ISTDLKNVEF IVANTDAQQL GNSKAPTRLQ LGPSLTRGLG
AGAKPEIGRQ SAEEVEEEIR QHLSGVDLVF VTAGMGGGTG TGAAPVMARI ARENGALTIG
VVSKPFQFEG ARRCRAADAG IAELQKHVDT LIVIPNQNLF SCATTLIDAF KMADDVLYRG
VRSVTDLMIV PGLINLDFAD VKTVMGEMGK AMMGTGISGQ DWAITAAERA ISNPLLEETS
IRGARGLLIN VTGGDLGLHD YTNIMERIRE EAHAEIIGGT RDDMTGSIQV SVVATGIDDS
ADLDIPAYLR RMAQWFTLKA QEPDALLFFR MGDFYEMFFG DAETAATALD ITLTHRGTHE
DQPIPMCGVP VGTAQAYLSR LIRRGFRVAV AEQTETPKGP LKREITRVIT PGTLTEDELL
EAGRPNILLA ITGAAWIDIS TGSVETVSLT ELLARLDPSE ILADPALIPL SLDKADALIA
EAEALGDFPD EQLIACATLL HYVRRSQAGR LPRLPIPEGH GQIMGLDPAT RASLDLLRSR
DGHTLFTSVN HTNSAAGMRL LARWISTPVT DLLRIERRQE GWLWLLRQTL RQTPDCSRAL
GRISSGRPLP RDLASVRDTL RSANHVTEQL SALYGRADTL LERLDHGLAH ELPVGVIAAG
FDTELDRLRS LRDDSRRTLA QLQVRLSEEY GVTNLRIRHH NQLGYVIEVP SSTGALYVRQ
GTASLTRFAN DELIALDKAI LDSSEQAMQL ERHIFNTLVE HILPELDEIA SALAELDVLT
SCAALLDKGG WCRPIVSDSK EFSIQAGRHP VVEAALRFIP NHCALPPEKH VMLLTGPNMA
GKSTFLRQTA LAVILAQAGL PVAAESAEIG VVDRLFSRVG GADDLARGRS TFMVEMTETA
AILNQAGPRS FVVVDEIGRG TSTLDGLSIA WATLEALHSQ LGSRTIFATH FHELSGLLHT
LPKLAAYTMA VQEWDGHVVF QHEVKPGSAH KSWGLHVARL AGIPSFVIRR AWSSPEIEAL
IARLARLPGL GPRSARRAAL ALLQEPETRL KPLMAVMGDA AQTIRTCSTC GNLDSQNPCV
ICSDDERDSV ICVVETVGDL WALERAGVHK GLYHVLGGTL SALSGRGPDD LNTRGLLERV
DGGGVREVVL ALGATVEGAT TAHWLHHQLA VTVSRLGQGV PMGGALEGMD DGTLAAALMA
RRRLERVFFG TDGIRGQANT SPMTVEVAQK LGQAAGIQFT THRHTVIVGK DTRLSGYMIE
CALVSGFLAA GMDVILVGPL PTPAVAFLTR SLRADLGVMI SASHNPFTDN GIKLFGPDGF
KLSDAMEADI EGLMQQDLSG ATPEHIGKAS RLTDAAGRYV ENVKFSFPRG LRLDGLKIVL
DCANGSAYRV APAALWELGA EVISIGCHPD GVNINDGVGS THPQRMCAAV KEHGAHCGIA
LDGDADRVLF ADEEGHLVDG DQILGLIAAS WHEQGRLRGV ATVMSNMGLE KYLQTMGLAL
HRTAVGDRYV VERMRQVEAN LGGEQSGHMV LSDYGTTGDG LLAALQVLAV MVADQTASQV
CRIFKPYPQL LENVRPLRSS EVAEISQWAA SILGDQGRLV LRASGTEPLI RIMVEAQNEE
TVREVVQQVR EMPDYELLVA GVDEVGRGPL AGPVVAAAVA FLSLLLDDSK KLTTRKREKA
YQALALGAAS VDEIDQINIG QACFLAMKRA VDRLPDLALV DGNRAPQLLC PVTTVIGGDG
VSLSIAAASV LAKVVRDRMM ARLAIRYPGY GWERNAGYGT VAHMTGLKTE GVTLHHRRAF
APIRRLIAMR PIDTGDTAWM LISTALVMLM TIPGLALFYG GMVRRKNVLS TLVQSFGICC
LVSLVWVTVG YTLSFSTGNA WIGDFSRVFL RGIADHTPMT IPESVYLLYQ MSFAIITPAL
ITGAFAERIK FSALCLFTVL WSIFVYAPVA HWVWSGWVAG LGAVDFAGGT VVHINSGIAG
LVCALMIGPR RGLKRDDMSP HNLSYAIIGA SLLWVGWFGF NAGSALGANG RAGMAMLTTQ
VAAAAGGIAW MLVEWWRMGK PTALGIISGA VAGLVAVTPA AGFVLPSGAL AIGLIAGSVC
FYSATVLKNR LGYDDSLDAF GVHGVGGIVG ALLTGIFAYG PLSATADNPS WTQLLHQGEA
VAVTILWSVV VTALIIVVVN KLVGIRVSDD DEQEGLDMTQ HGEKLNTNFR PLHDRVVVRR
LESEAKTAGG IIIPETAKEK PMEGEVIAVG PGARNEQGQV VPLDVKAGDR ILFGKWSGTE
VTISGEELLI MKESDVMGII VREMREATGA GMMDCKKALT ETNGDKEAAI DWLRKKGLSQ
AAKKSSRVAA EGLVAVATAT NKAAVVEVNA ETDFVARNEA FQAAVQQIAE AALEVGDLDT
LGRTVADELT HLVATIGENM TLRRARVLPS GVVASYVHGA RIGVLAAIEA PSETLGRQVG
MHVAATRPTS LDVDGVDADA LERERSVLVE QARASGKPEN IIEKMVDGRI RKFYEEVVLL
EQVWVHDGES RVKKVIEKAG AKLVDFVRFH LGEGIEKQES DFAEEVAKAS GKSFKTCAAL
GIALALTACS QVNAGPVPGS EADLVASAGD RVYFALNQNQ ISGEARVTLD KQAAWLARYP
QVNVLIAGNC DDRGTEEYNI ALGQRRANAA REYLESKGVN AQRISTISYG KDRPAVDGDS
QDAWAQNRNA ITSV
>Saccharibacter_sp. AM169
GRRIIDLLFT LPEKLIDRRR LMSVALPAGD ILTSRVRVTG IRRPRSSQPT ILTTRDSTGT
LEITFFGAEI LVSGKVGHYH DRLTLSRPDH DRFPWLEPVW PLTAGLFPST VRKAMQAALA
LILPEWLDPP LRNWPSFATA LGLMHFPETL PRARARLAAD EVLADQLCLG LARMQARTRT
GRPLVGDGSL RRTLLERFGH EPTPAQRRVM AEIAADMERP APMMRLLQGD VGAGKTLVAL
TAMLQAVEAG TQAAFMAPTE ILAQQHASTC KALPVPFVFL SGSVKGKARR VALAKLADGH
AKIAIGTHAL FQDGVTFADL GLAVIDEQHR FGVEQRMRLA SKGAATDLLV MTATPIPRTL
QLTEWGEMGV SRLDSKPAGR QPIHTTVHIF AGMKRALDQG KQIFWVCPLI EESEAAAEER
WAELTKRFGI GLAHGRQDID TRQNALTAFQ KGQTRLLVAT TVIEVGVDIP NATIMVIEQA
ERFGLAQLHQ LRGRVGRGAQ KSFCLLLHST AQRRLHLLRD TEDGFLIADE DFRIRGGGDL
TGNRQSGLPG FRLADPTRLS LLLTAMRQDS QRELTRNPLH LFDRAIPDRL LVSGMSNLTP
TPRITVIGVG GGGVNAVNNM IDGKLRGVTF IAANTDAQQL ALSKAETRLQ LGPTLTRGLG
AGAKPEVGRQ SAEEVEDEIR QHLEGVDLVF VTAGMGGGTG TGAAPVVARI AHEVGALTIG
VVSKPFDFEG SRRSRAAAAG IAELEKYVDT LLVIPNQNLF GSATSLVEAF AMADDVLYSG
VRSVTDLMVE AGYQNLDFAD VRTVMSGMGK AMMGIGMAGE DWAITAAERA ISNPLLEETT
IAGARALLVN VTLGDMSLLA YNQIMNLIRE TANEEINSGV NENMKGKVQV SVIATGLNED
DELSIPTYLR RMEQWFTLKK QEPDALLFFR MGDFYELFFG DAHAAALALD ITLTHRGTHD
EEPIPMCGVP VGTAQAYLSR LIRRGFRVAV AEQTEIPKGP LRREIVRVIT PGTLTEDELL
EAGRANTLLA IVGAAWIDIS TGTLELLRLA ELLARLAPSE ILSDPALIPP SREAAERTVT
DADALGDFRD EQIIACAVLL DYVRRSQAGR LPRLPIDHGL DSIMGLDPAT RSSLDILQSR
DGHTLFTSVN QTATAAGTRL LSHWVSTPST DLTLITQRQE SWNWLLRDIL RQAPDSARAL
GRISSGRPLP RDLAAIRDTL RAADQITGIL ASLYGRADAL LERLEAALNT ELPVGVIAPG
FDAELDRQRD LRDNSRRLIA QLQVRLSEDY EISSLRIRHH NQLGYVIEVP AAAGRLSLRQ
GTASLARFSN EELSSLNQAI LEASEKADEL ERHLFADLAQ HCLPALDDVG RALAELDALI
SCARIMDRGT WCRPTMTDGQ DFTLRSCRHP VVEAALAFIA NDCTLPPEKH AILLTGPNMA
GKSTFLRQNA LAVILAQAGL PVPAQEATIG IVDRLFSRVG AADDLARGRS TFMVEMTETA
AILNQAGPRS LVVVDEIGRG TSTLDGLSIA WATLEALHSQ LRCRTIFATH FHELGALLET
LPRLAACTMA VREWKGHVVF QHEVRPGLAQ KSWGLHVAKL AGIPASILQR ARISPEIETL
MSRLARLPGL GPRSARRAAL ALLQAPEARL QPLIAAMQAA AQSIHTCPQC GNLDSCTPCS
LCADPQRDSV ICVVESVGDL WALERSGMHR GRYQVLGGVL SALSGCGPED LNLTGLMERV
QSGEVEEVIL ALGATVDGAT TAHWLQEKLA VAVSRLGHGM PMGGALDVLD EGTLAAAMSS
RKVLMRKFFG TDGIRGEANT APMTVEIAQK LGQAAGLYFC RHRHTVVLGK DTRLSGYMIE
CALVSGFLSA GVDVVLLGPL PTPAVAFLTR SLRADLGVMI SASHNPFTDN GIKLFGPDGF
KLSDAVEAEI EALMGDDLSG ASPAAIGRAS RLNDAAGRYI ESVKSSFPRG LRLDGLKIVL
DCAHGSAYRV APAALWELGA EVITIGASPD GLNINDGVGS THPQALCEAV RAHGADCGIA
LDGDADRVLF TNERGELVDG DQILALIATL WKRMGRLNGV ATVMSNIGLE DYLATQGLSL
YRTAVGDRYV VERMRQTGGN LGGEQSGHMV LSDHATTGDG LLAALQVLAA LVEGQPASEL
CHLFEPYPQT LKNVAPMKHP ALGEIVSWAE ERLKGKGRLV LRASGTEPLI RVMVEARDRA
LVAEVVDRVS AMPDYSLLVA GVDEVGRGPL AGPVVAAAVV FLSGLLDDSK KLTARRRGKA
YAALALGAAS VPEIDRLNIG QACHLAMRRA MVRLPAVALI DGNRAPSLPC RVETVVKGDS
RSFSIAAASI LAKVVRDRLM TRLAMRHGNY GWDRNAGYGT AHHLTGLKEE GITLHHRRSF
APVRQMIAMR AIDTGDTAWM LVSTALVLLM TIPGLALFYA GMVRRKNVLS TMIQSFGICC
IVSIVWMVLG YSLAFTTGTP WIGDLSRFFL GGVAEHTPMT IPESVYLMYQ MTFAIITPAL
LTGAFAGRIR FAALCVFTIL WSLLVYSPIA HWVWSGWVAG LGAVDFAGGT VVHINSGVAG
LVCAIMIGRR YGLKRDDMSP HNLAYAIIGA SLLWVGWFGF NAGSALGANG RAGMAMLTTQ
IAAAGGGVGW MVVEWWRHGK PTALGIISGA VAGLVAVTPA AGYVLPGGAL AIGLIAGGVC
FYSAAVLKNR LGYDDSLDAF GVHGVGGIVG ALLTGVFAYG PLSATAASPG WSQLLRQAEA
VGVTIVWSVV LTALIFWVVD RLIGMRVSAE EEQMGLDLTQ HGERLNTKFR PLHDRVVVRR
LDGEEKTAGG IIIPETAKEK PMEGEVLAVG SGARNEQGQV VPLDVKAGDR VLFGKWSGTE
VKIGGEDLLI MKESDILGIV VRELRDTTSA GMMDCKKALT EANGDMQAAI DWLRKKGLSQ
AAKKSGRVAA EGLVGVAVDG KKAAMVEVNA ETDFVARNDA FQQAVEDIAK VALQVGDLEA
VGRTVADELT HLVATIGENM SLRRVDVLPS GVVASYVHGA RIGVLAAVEA PSETLGRQIG
MHVAATSPTA LDVDGVDAAS VAHERKVLED QARASGKPEA IIEKMVEGRI RKFYEEVVLL
EQVWVHDGES RVKEVVKKAG AKLVGFARYK LGEGIEKAET DFAAEVAAAS GMKLKMFAVL
GMACALTACS QMSQGPVPGS QADLVATAGD RVYFELNKNQ LNSEGRATLD KQAAWLARYP
QVNILVAGNC DDRGTEEYNI ALGQRRANAA REYLEAKGVA PSRIMTISYG KDRPTADGDT
PEAWAQNRNA ITSV
>Parasaccharibacter_apium G7_7_3c
GRRIIDLLFT LPEKLIDRRR LMSVALPAGD ILTSRVRVTG IRRPRSSQPT ILTTRDSTGT
LEITFFGAEI LVSGKVGHYH DRLTLSRPDH DRFPWLEPVW PLTAGLFPST VRKAMQAALA
LILPEWLDPP LRNWPSFATA LGLMHFPETL PRARARLAAD EVLADQLCLG LARMQARTRT
GRPLAGDGSL RRTLLERFGH EPTPAQRRVM AEIAADMERP APMMRLLQGD VGAGKTLVAL
TAMLQAVEAG TQAAFMAPTE ILAQQHASTC EALPVPFVFL SGSVKGKARR VALAKLADGH
AKIAIGTHAL FQDGVTFADL GLAVIDEQHR FGVEQRMRLA SKGAATDLLV MTATPIPRTL
QLTEWGEMGV SRLDSKPAGR QPIHTTVHIF AGMKRALDEG KQIFWVCPLI EESEAAAEER
WAELTKRFGI GLAHGRQDID TRQNALTAFQ KGQTRLLVAT TVIEVGVDIP NATIMVIEQA
ERFGLAQLHQ LRGRVGRGAQ KSFCLLLHST AQRRLHLLRD TEDGFLIADE DFRIRGGGDL
TGNRQSGLPG FRLADPTRLS LLLTAMRQDS QRELTRTPLH LFDRAIPDRL LVSGMSNLTP
TPRITVIGVG GGGVNAVNNM IDGKLRGVTF IAANTDAQQL ALSKAETRLQ LGPTLTRGLG
AGAKPEVGRQ SAEEVEDEIR QHLEGVDLVF VTAGMGGGTG TGAAPVVARI AHEVGALTIG
VVSKPFDFEG SRRSRAAAAG IAELEKYVDT LLVIPNQNLF GSATSLVEAF AMADDVLYSG
VRSVTDLMVE AGYQNLDFAD VRTVMSGMGK AMMGIGMAGE DWAITAAERA ISNPLLEETT
IAGARALLVN VTLGDMSLLA YNQIMNLIRE TANEEINSGV NENMKGKVQV SVIATGLNED
DELSIPTYLR RMEQWFTLKK QEPDALLFFR MGDFYELFFG DAHAAALALD ITLTHRGTHD
EEPIPMCGVP VGTAQVYLSR LIRRGFRVAV AEQTEIPKGP LRREIVRVIT PGTLTEDELL
EAGRANTLLA IVGAAWIDIS TGTLELLRLA ELLARLSPSE ILSDPALIPP SREAAERTVT
DADALGDFRD EQIIACAVLL DYVRRSQAGR LPRLPIDHGL DSIMGLDPAT RSSLDILQSR
DGHTLFTSVN QTATAAGTRL LSHWVSTPST DLTLITQRQE GWSWLLRDIL RQAPDSARAL
GRISSGRPLP RDLAAIRDTL RAADQITGIL ASLYGRADAL LERLEAALNT ELPVGVIAPG
FDAELDRQRD LRDNSRRLIA QLQVRLSEDY EISSLRIRHH NQLGYVIEVP AAAGRLSLRQ
GTASLARFSN EELSSLNQAI LEASEKADEL ERHLFADLAQ HCLPALDDVG RALAELDALI
SCARIMDRGT WCRPTMTDGQ DFTLRSCRHP VVEAALAFIA NDCTLPPEKH AILLTGPNMA
GKSTFLRQNA LAVILAQAGL PVPAQEATIG IVDRLFSRVG AADDLARGRS TFMVEMTETA
AILNQAGPRS LVVVDEIGRG TSTLDGLSIA WATLEALHSQ LRCRTIFATH FHELGALLET
LPRLAACTMA VREWKGHVVF QHEVRPGLAQ KSWGLHVAKL AGIPASVLQR ARISPEIETL
MSRLARLPGL GPRSARRAAL ALLQAPEARL QPLIAAMQAA AQSIHTCPQC GNLDSCTPCS
LCADPQRDSV ICVVESVGDL WALERSGMHR GRYQVLGGVL SALSGCGPED LNLTGLMERV
QSGEVEEVIL ALGATVDGAT TAHWLQEKLA VAVSRLGHGM PMGGALDVLD EGTLAAAMSS
RKVLMRKFFG TDGIRGEANT APMTVEIAQK LGQAAGLYFC RHRHTVVLGK DTRLSGYMIE
CALVSGFLSA GVDVVLLGPL PTPAVAFLTR SLRADLGVMI SASHNPFTDN GIKLFGPDGF
KLSDAVEAEI EALMGDDLSG ASPAAIGRAS RLNDAAGRYI ESVKSSFPRG LRLDGLKIVL
DCAHGSAYRV APAALWELGA EVITIGASPD GLNINDGVGS THPQALCEAV RAHGADCGIA
LDGDADRVLF TNERGELVDG DQILALIATL WKRMGRLNGV ATVMSNIGLE DYLATQGLSL
YRTAVGDRYV VERMRQTGGN LGGEQSGHMV LSDHATTGDG LLAALQVLAA LVEGQPASEL
CHLFEPYPQT LKNVAPMKHP ALGEIVSWAE ERLKGKGRLV LRASGTEPLI RVMVEARDRA
LVAEVVDRVS AMPDYSLLVA GVDEVGRGPL AGPVVAAAVV FLSGLLDDSK KLTARRREKA
YAALALGAAS VPEIDRLNIG QACHLAMRRA MVRLPAVALI DGNRAPSLPC RVETVVKGDS
RSLSIAAASI LAKVVRDRLM TRLAMRHGNY GWDRNAGYGT AHHLTGLKEE GITLHHRRSF
APVRQMIAMR AIDTGDTAWM LVSTALVLLM TIPGLALFYA GMVRRKNVLS TMIQSFGICC
IVSIVWMVLG YSLAFTTGTP WIGDLSRFFL GGVAEHTPMT IPESVYLMYQ MTFAIITPAL
LTGAFAGRIR FAALCVFTIL WSLLVYSPIA HWVWSGWVAG LGAVDFAGGT VVHINSGVAG
LVCAIMIGRR YGLKRDDMSP HNLAYAIIGA SLLWVGWFGF NAGSALGANG RAGMAMLTTQ
IAAAGGGVGW MVVEWWRHGK PTALGIISGA VAGLVAVTPA AGYVLPGGAL AIGLIAGGVC
FYSAAVLKNR LGYDDSLDAF GVHGVGGIVG ALLTGVFAYG PLSATAASPG WSQLLRQAEA
VGVTIVWSVV LTALIFWVVD RLIGMRVSAE EEQMGLDLTQ HGERLNTKFR PLHDRVVVRR
LDGEEKTAGG IIIPETAKEK PMEGEVLAVG SGARNEQGQV VPLDVKAGDR VLFGKWSGTE
VKIGGEDLLI MKESDILGIV VRELRDTTSA GMMDCKKALT EANGDMQAAI DWLRKKGLSQ
AAKKSGRVAA EGLVGVAVDG KKAAMVEVNA ETDFVARNDA FQQAVEDIAK VALQVGDLEA
VGRTVADELT HLVATIGENM SLRRVDVLPS GVVASYVHGA RIGVLAAVEA PSETLGRQIG
MHVAATSPTA LDVDGVDAAS VAHERKVLED QARASGKPEA IIEKMVEGRI RKFYEEVVLL
EQVWVHDGES RVKEVVKKAG AKLVGFARYK LGEGIEKAET DFAAEVAAAS GMKLKMFAVL
GMACALTACS QMSQGPVPGS QADLVATAGD RVYFELNKNQ LNSEGRATLD KQAAWLARYP
QVNILVAGNC DDRGTEEYNI ALGQRRANAA REYLEAKGVA PSRIMTISYG KDRPTADGDT
PEAWAQNRNA ITSV
>Acetobacter_pomorum_DmCS_004
GRRVIDLLFC LPESITDRRL RPTLALRPDT IATVTGVVQD IRSPRTRQPW RVMIDDATSV
LEVAFFGESI ALSGKVERFG DKLTITSPDY ERIPLLDPVW PLTAGLFTGQ VRMAMAAALR
LLLPEWHDKA LKNWPDFATA LSWVHFPDTI PRAQARLACD ELLADQLAMR IAQQASRARP
GRSLNGDGTL QKQALASFGH ELTYGQKHVL REIETDMATP HCMSRLLQGD VGAGKTLVAL
MAMLRAVEAG TQAALMAPTE ILARQHAATF RRLPVPVAFL SSSVKGKARK QTLQDIADGT
AKLVVGTHAL VQDGVKFADL GLAVIDEQHR FGVDQRLALV EKGHETDMLV MTATPIPRTL
LLTRFGEMQI SRLEGKPAGR KPVHTSLHVL AGIGRALDKG AQIFWVCPLV SESEAAAEAR
HAALVERFGI GLAHGQQDAN VREEVLQAFS NGETRMLVAT TVIEVGVDVP SATIMVIEHA
ERFGLAQLHQ LRGRVGRGAD ASFCLMLHDT ARRRLSCLKE TEDGFLIADE DFRLRGGGEA
TGRRQSGLPD YRMAPEMLVD MLLDTAHDEA TEILPDGPLA LFNKTDAARI FSGGMTNLTV
PPKITVIGVG GGGTNAVDNM IASNLQGVDF VVANTDAQSL EKSLADSRIQ LGPHLTHGLG
AGAKPEVGRA AAEEAADEIA RYLDGAHMVF ITTGMGGGTG TGAAPVIARM ARERNILTIG
VVSKPFAYEG KRRGRVADEG IKELQQYVDT LIVIPNQNLF RIATTLREAY QLADQVLNMG
VRGVTDLMMD RGYVNLDFAD IRSVMAEMGK AMMGTGEGGE NRAVEAAEAA ISNPLLEDTC
MSTAKGLLVN VTGGDMTFFE AEEAFNRVCR EVPANMIFGI DEKMSGRIRV SVVATGIDGD
SGLEIPTFLR RMAQWFTLKA ENPEALLFFR MGDFYELFFD DATAAAAALD IALTARGTHA
GEPIPMCGVP VAAAPAYLAR LIRRGFRVAV AEQTETPKGP LARGVVRVIT PGTLTEDELL
EPGRSNLLLA LAGAAWIDVS TGLFETESLP ALLGRLDPAE VLAPAVLNLS GADTARQRLA
SAEAFGTFTD EESVAAAMAV EYVQRSQAGK LPRLPVPQNE SGILGIDPAT RASLDILRAR
DGHTLFSAVN RTVSAAGARM LAEWLAAPLT HAGQIAARQE GWWWLLRGIL KKAPDIARAL
GRLSLGRGQP RDLAAMRDGL MVAREAARIL VTRLGGGQAL EAELMRALAE NLPAGVIAQG
YDAKLDEYRG LRDDSRRLIA GLQAKYAAHY GLNSLKIRHH AQLGYVMEVP VAASALILRQ
GTASNARFAT EELSTLDARI TEAAEKASQR EKELFSALVE QVLRSMPVLA QALAVLDVLQ
SCADLAGSGT WCRPEVTEDF AFALEGCRHP VVEAALRFTP NTCDLAPQQR VMLLTGPNMA
GKSTYLRQTA LAVILAQGGF PVPADRVRIG VVDQLFSRVG ASDDLARGRS TFMVEMTETA
AILNQAGPRS LVVVDEIGRG TATLDGLAIA WSVLEALHSS VRCRAIFATH FHELSRLVDT
LPRLSLHTMA VREWRGQIVF LHEVLAGSAK KSWGVHVARL AGVPHAVVDR AMGGQEIEQL
IRLLGRLPGF GPRSARRVAL YLLKEPQTRL APLARAMERA GNAIKTCSSC GNLDTINPCH
ICSDPLRDGL ICVVETVGDL WALERAGVHR GVYQVLGGTL SPLAGIGPED LDVAPLFEKL
NKGTVREIIL ALGATVEGAT TMHWLMDQLA VTVSRVAQGV PMGGALDVLD DGTLAAALGA
RRPAMKRFFG TDGIRGTANV APMTVEIAQK LGQAAGLHFK RHRHSVLLGK DTRLSGYMIE
SAMVSGFLSA GMDVTLVGPL PTPAIAMLTR SLRADLGVMI SASHNPFGDN GIKLFGPDGF
KLSDQDESEI EALMEKDLTA ATPEHIGRAS RLNDAAGRYI ESAKASFPRK LRLDGMKIVI
DCANGSAYRV APTALWELGA EVIRIGCEPN GVNINEKCGS THPEALCAAV VKHKADLGIA
LDGDADRVLI ADETGRLIDG DQILALIAQS WAREGRLVGV ATVMSNMGLE RFLENLGLNL
ERTAVGDRYV VERMLERQAN IGGEQSGHMV LTDFATTGDG LIAALQILAV LVQGRPASEV
CRLFQPFPQK LKNVRPLDVD EVKSRQADVE RKLAGRGRLV LRKSGTEPLV RVMAEAEDAN
LVDEVVDQMC DMPDFTRRVA GVDEVGRGPL AGPVVAAAVV FLAAVIDDSK KLKPAVREAI
AERLGIGAAS TAEIDKLNIH HAAHLAMQRA VGRLPDHVLV DGNKLPDFGC AAQAIVGGDR
VSLSIAAASI VAKVVRDRAM ARLDARWPDY GWEKNAGYGT AVHRKALISV GITPHHRKTF
GTVRRQLTLP SIDTGDTAWM LVSTALVLMM TIPGLALFYA GMVRKKNVLA TLMQSFALCC
IISIVWMVAG YSLAFTTGTP WIGGFGRMFL NGIGANTTMT IPESIFMMFQ MTFAIITPAL
ISGAYAERMK FSAMCVFSII WSLIVYAPIA HWVWSGWLGG LGTADFAGGT VVHINAGVAG
LVCALVLGRR KGYGQDDLSP FNLTYAVIGA SLLWVGWFGF NAGSAVGANG RAGMAMAATQ
IAAAGAGVSW MLVEWLRSGK PTVLGVISGA VGGLVAITPA AGFVLPGSAL IIGLITGVVC
YWGATSLKHM MGYDDSLDAF GVHGVGGIVG ALLTGLFAYG PLSATDSNPS VHQLIVQSEA
VLVTIVWCAI VSFIILKVVD LVIGLRVTPD EELEGLDMSL HGERINTKFR PLHDRVVVRR
LEGEQKTAGG IIIPDTAQEK PMEGEVVAVG PGARNEQGQI VALDVKAGDR VLFGKWSGTE
VKIDGEELLI MKESDIMGVV VKELREKTGA GMMDCKKALN EANGDIEAAI DWLRTKGLAA
AAKKSGRVAA EGLVGVASAD KVAAMVEVNA ETDFVARNES FQNFVESVAK VALKVGDLEA
IGRTVADELT HLVATIGENM TLRRARVFPS GVVATYVHGA KIGVLAAIEA PTAQLGRQVG
MHVAATRPSA LDVTSLDPAE VERERAVLIE QSRASGKPEA IIEKMVEGRI RKFYEEVVLL
EQVWVHDGET RVKDVLKKAG VKLVGFDRFQ LGEGIEKEED DFAAEVAKVA GMRLKVVAAL
GMVALLSACA PTISGPVPGS EADLVANVGD RVFYDLNKSG LRDDAKDTLQ KQADWLAKYP
QVNVEVAGNC DDRGTEEYNI ALGQRRANAA RDYLVAKGVA SSRISTISYG KDRPTALGDD
EDAWAQNRNA ITSV
>Acetobacter_tropicalis_NBRC 16470
GSRVLDLLFC LPESVTDRRA RPPLALSPDS IATVAGTVLD IRAPRTRQPW RVTIEDSTGR
LELAFFGESI VASGKVERFH DRLTMTSPDY DRIPRLDPVW PLTAGLFTGQ VRQAMTAALE
RLLPEWHAPS IRRWPDFVTA LTWMQFPDRI PRAQARLAGD ELLADQLATR IAQRASRSRP
GRSLSGDGHL QQQALATFGH TPTPGQKKAL YEIEADMAAP YRMSRLLQGD VGAGKTLVAL
LAMLRATEAG AQAAIMAPTE ILARQHALTF ERLPVPVVYL SSSVKGKARK QVLQAIADGS
APLVVGTHAL VQETVQFADL GLAVIDEQHR FGVEQRLALV EKGHNADMLV MTATPIPRTL
LLTRFGDMQI SKLEGKPAGR KPVRTSLHVL AGLDRALAKG AQIFWVCPLV SESEAAAEAR
HADLTERFGA GLAHGRQDAA VREEALQSFA QGKTRMLVAT TVIEVGVDVP TATIMVIEHA
ERFGLAQLHQ LRGRVGRGAK DSFCLMLHDT ARRRLTCLRE TEDGFLIADE DFRLRGGGDV
TGRRQSGLPD YRMASEILVD MLLDAAHEEA EQILPDTALA LFNKTDAARI FAGGMTNLTV
PPRITVIGVG GGGTNAVDNM ITSNLQGVEF VVANTDAQSL AKSRADRRIQ LGPHLTHGLG
AGAKPDVGRG AAEEAADEIA RYLDGSHMVF ITTGMGGGTG TGAAPVIARM ARERNILTVG
VVSKPFDYEG KRRALIADEG IKELQQYVDT LIVIPNQNLF RVATTLREAY KMADHVLYMG
VRGVTDLMMA PGYINLDFAD IRSVMAEMGK AMMGTGEAGE NRAIEAAEAA IANPLLEDSS
MSGAQGLLVN ITGGDMTLFE VEEAAKRIGR EVAANMIWGI DDNMDGKIRV SVVATGIDDD
TGLEIPTFLR RMAQWFALKA ENPEALLFFR MGDFYELFFD DATAAAAALD IALTARGTHA
GEPISMCGVP VAAAPAYLAR LIRRGFRVAV AEQTEAPKGP LARAVVRVVT PGTLTEDELL
EPGRSNLLLA LVGAAWIDVS TGLFETASLA GLLGRLDPAE ILAPADLALP GVEAARQRLA
SADAFGTFSD EEAMAAAVAV DYVQRSQAGK LPRLPTPQTD GGILGIDPAT RASLDLLRAR
DGHTLFSAVN QTVTAAGARL MAEWLSAPLT DVGRIAARQD GWCWLLRDAL KKAPDVARAL
GRLSLGRGQP RDLSAIRDAL HAARAAAAAL AASLGGAQEL EAELVRALAE DLPAGVIAAG
YDGELDGYRG LRDNSRRVVA GLQTEYASRY GVASLKIKHH AQLGYVIEVP VGASSLMFRQ
GTASNARFST EELAGLDARI AEAAERAAAR EKAVFNALVE AILQTLPVLA KALAVLDVMQ
SCAMLAAGGS WCRPDVTDDT AFDLQACRHP VVESALRFTP NGCDLSPNRR VMLLTGPNMA
GKSTFLRQTA LAVILAQGGF PVAAEKATIG VVDQLFSRVG ASDDLARGRS TFMVEMTETA
AILNQAGPRS LVVVDEIGRG TATLDGLAIA WSVLEALHST VRCRAIFATH FHELADLVDT
LPRLAPHTMA VREWRGQIVF LHEVLVGSAK KSWGVHVARL AGVPASVVDR AMRGQEIEQL
IKLLGRLPGF GPRSARRIAL FLLRDPQARL VPLARALEHA GNAVKTCSTC GNLDTVDPCH
ICTDPVRDSV VCVVETVGDL WALERAGVHR GVYLVLGGTL SPLAGIGPED LNIAPLLDRL
ECGSVREVIL ALGATVEGAT TMHWLMDRLA VAVSRVAQGV PVGGALDVLD DGTLAAALGA
RRPAMRRLFG TDGIRGTANI APMTVETAQR LGQAAGLRFT RHRHSVLLGK DTRLSGYMIE
SALVAGFLSA GMDVTLVGPL PTPAIAMLTR SLRADLGVMI SASHNPFGDN GIKLFGPDGF
KLSDHDETDI EDLMEADLTG ATPEKIGRAS RLNDAAGRYV ESAKASFPRK LRLDGMKIVI
DCANGSAYRV APTALWELGA EVIRIGCTPD GVNINEGCGS THPEALCKAV VQHKANLGIA
LDGDADRVLI ADETGRLIDG DQILALIAQS WAREGRLIGV ATVMSNMGLE RFLNTLNVGL
ERTAVGDRYV VERMRELGSN IGGEQSGHMV LTDFATTGDG LIAALQILAV LVQGRSASEV
CRMFNPFPQK LQNVRPLEAD SVLAKQKEVE QKLSGRGRLV LRKSGTEPLV RVMAEAEDAA
LVDEVVTQMC DMPDFTRRVA GVDEVGRGPL AGPVVAAAVV FLAAIIDDSK KLKPAVREAI
AARLGLGAAS TAEIDDLNIH HAAHLAMQRA VARLPDHVLV DGNKAPDFGC STQTVVGGDR
LSLSIAAASI VAKVVRDRIM ARLDTRWPAY GWERNAGYGT AAHRLALTTT GITPHHRRTF
GTVRRQIAGP AIDTGDTAWM LISTALVLMM TIPGLALFYA GMVRKKNVLA TLMQSFALCC
IMSIVWMVAG YSLAFTTGSP WIGGLSRMFL NGLGAHTTMT IPESIFMMFQ MTFAIITPAL
ISGAYAERMK FSAMCVFSII WSLVVYAPIA HWVWSGWLAG LGTADFAGGT VVHINAGIAG
LVCALVLGRR KGFGQDDLSP FNLTYAIIGA SLLWVGWFGF NAGSAVGANG RAGMAMATTQ
IAAAGAGVAW MLAEWLRTGK PTVLGVISGA VGGLVAITPA AGFVLPGSAL IIGLITGVVC
FWSATSLKHL LGYDDSLDAF GVHGVGGIVG ALLTGVFAYG PLSATDANPS VHQLVVQSEA
VIVTILWCGA ISFILLKLID MTMGLRVTAD QELEGLDMSL HGERINTKFR PLHDRVVVRR
LESEEKTVGG IIIPDTAKEK PMEGKVVAVG PGARNEQGQI VALDVKAGDK ILFGKWSGTE
VKIDGEELLI MKESDILGII VKELREKTGA GMMDCKKALN EANGEIEGAI DWLRTKGLAA
AAKKSGRTAA EGLVGVASED KKAAMVEVNA ETDFVARNEA FQNFVESVAK IALKVGDLEA
IGRTVADELT HLIATIGENM SLRRARVFPS GVVATYVHGA KIGVLAAIEA PTAQLGRQVG
MHVAATRPSS LDVTSLDPEE VERERAVLVE QARASGKPEA IIEKMIEGRI RKFYEEVVLL
EQVWVHDGET RVKNVLEKAG VKLVGFDRFQ LGEGIEKEAD DFAAEVAKVS GMRLKFIAAL
GMVALLSACA AQPSGPVPGS EADLVANVGD RVFFDLNKSG LTSDAQTTLQ KQASWLAQYP
QVNVEVAGNC DDRGTEEYNI ALGQRRANAA RDFLVAKGVA SSRISTISYG KDRPTAVGDD
ESAWAQNRNA ITSV
>Acetobacter_tropicalis_DmCS_006
GSRVLDLLFC LPESVTDRRV RPPLALSPDS IATVTGTVLD IRAPRTRQPW RVTIEDSTGR
LELAFFGESI VASGKVERFH DRLTMTSPDY DRIPRLDPVW PLTAGLFTGQ VRQAMTAALE
RLLPEWHAPS IRRWPDFVTA LTWMQFPDRI PRAQARLACD ELLADQLATR IAQRASRSRP
GRSLSGDGHL QQQALATFGH TPTPGQKKAL YEIEADMAAP YRMSRLLQGD VGAGKTLVAL
LAMLRATEAG AQAAIMAPTE ILARQHALTF ERLPVPVVYL SSSVKGKARK QVLQAIADGS
APLVVGTHAL VQETVQFADL GLAVIDEQHR FGVEQRLALV EKGHNADMLV MTATPIPRTL
LLTRFGDMQI SKLEGKPAGR KPVRTSLHVL AGLDRALAKG AQIFWVCPLV SESEAAAEAR
HADLTERFGA GLAHGRQDAT VREEALQSFA QGKTRMLVAT TVIEVGVDVP TATIMVIEHA
ERFGLAQLHQ LRGRVGRGAK DSFCLMLHDT ARRRLTCLRE TEDGFLIADE DFRLRGGGDV
TGRRQSGLPD YRMASEILVD MLLDAAHEEA EQILPDTALA LFNKTDAARI FAGGMTNLTV
PPRITVIGVG GGGTNAVDNM ITSNLQGVEF VVANTDAQSL AKSRADRRIQ LGPHLTHGLG
AGAKPDVGRG AAEEAADEIA RYLDGSHMVF ITTGMGGGTG TGAAPVIARM ARERNILTVG
VVSKPFDYEG KRRALIADEG IKELQQYVDT LIVIPNQNLF RVATTLREAY KMADHVLYMG
VRGVTDLMMA PGYINLDFAD IRSVMAEMGK AMMGTGEAGE NRAIEAAEAA IANPLLEDSS
MSGAQGLLVN ITGGDMTLFE VEEAAKRIGR EVAANMIWGI DDNMDGKIRV SVVATGIDDD
TGLEIPTFLR RMAQWFALKA ENPEALLFFR MGDFYELFFD DATAAAAALD IALTARGTHA
GEPISMCGVP VAAAPAYLAR LIRRGFRVAV AEQTEAPKGP LARAVVRVVT PGTLTEDELL
EPGRSNLLLA LVGAAWIDVS TGLFETASLA GLLGRLDPAE ILAPADLALP GVEAARQRLA
SADAFGTFSD EEAMAAAVAV DYVQRSQAGK LPRLPTPQTD GGILGIDPAT RASLDLLRAR
DGHTLFSAVN QTVTAAGARL MAEWLSAPLT DVGRIAARQD GWCWLLRDAL KKAPDVARAL
GRLSLGRGQP RDLSAIRDAL HAARAAAAAL AASLGGAQEL EAELVRALAE DLPAGVIAAG
YDGELDGYRG LRDNSRRIVA GLQTEYASRY GVASLKIKHH AQLGYVIEVP VGASSLMFRQ
GTASNARFST EELAGLDARI AEAAERAAAR EKAVFNALVE AILQTLPVLA KALAVLDVMQ
SCAMLTAGGS WCRPDVTDDT AFDLQACRHP VVESALRFTP NGCDLSPNRR VMLLTGPNMA
GKSTFLRQTA LAVILAQGGF PVAAEKATIG VVDQLFSRVG ASDDLARGRS TFMVEMTETA
AILNQAGPRS LVVVDEIGRG TATLDGLAIA WAVLEALHST VRCRAIFATH FHELADLVDT
LPRLAPHTMA VREWRGQIVF LHEVLVGSAK KSWGVHVARL AGVPASVVDR AMRGQEIEQL
IKLLGRLPGF GPRSARRIAL FLLRDPQARL VPLARALEHA GNAVKTCSTC GNLDTVDPCH
ICTDPVRDSV VCVVETVGDL WALERAGVHR GVYLVLGGTL SPLAGIGPED LNIAPMLDRL
ECGSVREVIL ALGATVEGAT TMHWLMDRLA VAVSRVAQGV PVGGALDVLD DGTLAAALGA
RRPAMRRLFG TDGIRGTANI APMTVETAQR LGQAAGLRFT RHRHSVLLGK DTRLSGYMIE
SALVAGFLSA GMDVTLVGPL PTPAIAMLTR SLRADLGVMI SASHNPFGDN GIKLFGPDGF
KLSDHDETDI EDLMEADLTG ATPEKIGRAS RLNDAAGRYV ESAKASFPRK LRLDGMKIVI
DCANGSAYRV APTALWELGA EVIRIGCTPD GVNINEGCGS THPEALCKAV VQHKANLGIA
LDGDADRVLI ADETGRLIDG DQILALIAQS WAREGRLIGV ATVMSNMGLE RFLNTLNVGL
ERTAVGDRYV VERMRELGSN IGGEQSGHMV LTDFATTGDG LIAALQILAV LVQGRSASEV
CRMFNPFPQK LQNVRPLEAD SVLAKQKEVE QKLSGRGRLV LRKSGTEPLV RVMAEAEDAA
LVDEVVTQMC DMPDFTRRVA GVDEVGRGPL AGPVVAAAVV FLAAIIDDSK KLKAVVREAI
AARLGLGAAS TAEIDDLNIH HAAHLAMQRA VARLPDHVLV DGNKAPDFGC STQTVVGGDG
LSLSIAAASI VAKVVRDRIM ARLDTRWPAY GWERNAGYGT AAHRLALTTT GITPHHRRTF
GTVRRQIAGP AIDTGDTAWM LISTALVLMM TIPGLALFYA GMVRKKNVLA TLMQSFALCC
IMSIVWMVAG YSLAFTTGSP WIGGLSRMFL NGLGAHTTMT IPESIFMMFQ MTFAIITPAL
ISGAYAERMK FSAMCVFSII WSLVVYAPIA HWVWSGWLAG LGTADFAGGT VVHINAGIAG
LVCALMLGRR KGYGQDDLSP FNLTYAIIGA SLLWVGWFGF NAGSAVGANG RAGMAMATTQ
IAAAGAGVAW MLAEWLRTGK PTVLGVISGA VGGLVAITPA AGFVLPGNAL IIGLITGVVC
FWSATSLKHL LGYDDSLDAF GVHGVGGIVG ALLTGVFAYG PLSATDANPS LHQLVVQSEA
VIVTILWCGA VSFILLKVID MTMGLRVTAD QELEGLDMSL HGERINTKFR PLHDRVVVRR
LESEEKTVGG IIIPDTAKEK PMEGKVVAVG PGARNEQGQI VALDVKAGDK ILFGKWSGTE
VKIDGEELLI MKESDILGII VKELREKTGA GMMDCKKALN EANGEIEGAI DWLRTKGLAA
AAKKSGRTAA EGLVGVASED KKAAMVEVNA ETDFVARNEA FQNFVESVAK VALKVGDLEA
IGRTVADELT HLIATIGENM SLRRARVFPS GVVATYVHGA KIGVLAAIEA PTAQLGRQVG
MHVAATRPSS LDVTSLDPEE VERERAVLVE QARASGKPEA IIEKMIEGRI RKFYEEVVLL
EQVWVHDGET RVKNVLEKAG VKLVGFDRFQ LGEGIEKEAD DFAAEVAKVS GMRLKFIAAL
GMVALLSACA AQPSGPVPGS EADLVANVGD RVFFDLNKSG LTSDAQTTLQ KQASWLAQYP
QVNVEVAGNC DDRGTEEYNI ALGQRRANAA RDFLVAKGVA SSRISTISYG KDRPTAVGDD
ESAWAQNRNA ITSV
>Acetobacter_malorum_LMG 1552
GSRVLDLLFC LPESVVDRRL RPTLALRPDT IATISGTVQD IRAPRTRQPW RVTLADGTGQ
LELAFFGESI AASGKVERFG ERLCMTSPDY DRIPGLDPVW PLTAGLFAGN VRSAMTAALT
SLLPEWHEPA LKGWPDFITA LTWMHFPDSI PRAQARLACD ELLADQLATR IALHASRARP
GRSLRGDGHL QRQALAAFGH TPTPGQKKAL AEIEADMAAP YRMSRLLQGD VGAGKTLVAL
LAMLRAVEAG TQGALMAPTE ILARQHAATF ARLPVPVAFL SSSVKGKARK KALQEIEDGT
ARLVIGTHAL VQETVKFADL GLAVIDEQHR FGVEQRLTLV EKGTATDMLV MTATPIPRTL
LITRFGDMQI SRLDGKPAGR KPVRTSLHVI EGLARALTKG AQIFWVCPLV SESEAAAEAR
QAALLERFGV GLAHGRQDAN VREEALQEFA QGKTRILVAT TVIEVGVDVP TATIMVIEHA
ERFGLAQLHQ LRGRVGRGSA ASYCLMLHDT ARRRLTCLRE TEDGFLIADE DFRLRGGGDM
TGRRQSGLPE YRMAPEILVD MLLDTAHAEA EKLLPDTALL LFNKTDAARI FAGGMTNLTV
PPRITVFGVG GGGTNAVDNM IASSLQGVEF VVANTDAQSL AKSRADRRVQ LGPHLTHGLG
AGAKPEVGRG AAEEAADELA RYLDGCHMVF ITTGMGGGTG TGAAPVIARM ARERNILTVG
VVSKPFDYEG KRRARIAEEG IKELQQYVDT LIVIPNQNLF RVATTLREAY KMADHVLYMG
VRGVTDLMMA PGYINLDFAD IRSVMAEMGK AMMGTGEGGE NRAVEAAEAA IANPLLEDTC
MSGAQGLLVN VTGGDMTFFE VDEACNRIRR EVAANMIFGI DENMNGKIRV SVVATGIDDD
AGLEIPTFLR RMAQWFALKA ENPEALLFFR MGDFYELFFD DATAAAAALD IALTARGSHA
GDPIPMCGVP VGAGSAYLAR LIRRGFRVAV AEQTEAPKGP LARAVVRVVT PGTLTEDELL
EPGRSNLLLA LAGAAWIDVS TGLFETARLA ALLGRLDPAE ILAPAEMALP NVETARQRLA
AADAFGTFTD EEAVAASVAV DYVQRSQAGK LPRLPSPQME GGILGIDPAT RASLDILRAR
DGHTLFSAMN QTVTSAGARM VAEWLAAPLT DPARIAARQD GWCWLLRDAL KRAPDIARAL
GRLSLGRGQP RDLAAVRDGL HAARAAAAAL AASLGAAPEL EAELVRAVAD DLPAGVIAAG
YDGELDGYRG LRDNSRRIVA GLQTEYASRF GVASLKIKHH AQLGYVIEVP VAASALMFRQ
GTASNARFST EELSSLDARI AEAAERAAAR EKAVFNALVE RILETLPVLA RALAVLDVLQ
SCALLAAGGS WCRPVVTDDA AFVLEGCRHP VVEAALRFTP NGCDLSANRR VMLLTGPNMA
GKSTFLRQTA LAVLLAQGGF PVSADKAHIG IVDQLFSRVG ASDDLARGRS TFMVEMTETA
AILNQAGPRS LVVVDEIGRG TATLDGLAIA WAVLEALHST VRCRAIFATH FHELAGLVDT
LPRLSPHTMA VREWRGQIVF LHEVLAGSAK KSWGVHVAKL AGVPPSVVDR AMGGHEIEQL
IRLLGRLPGF GPRSARRIAL FLLRDPQARL VPLARALEHA GDAVKTCSTC GNLDTVDPCH
ICTDPLRDSV VCVVETVGDL WALERAGVHR GVYQVLGGTL SPLAGIGPED LNISPLLERL
EQGSVREVIL ALGATVEGAT TMHWLMDKLA VTVSRVAQGM PVGGALDVLD DGTLAAALGA
RRPAMRRLFG TDGIRGTANI APMTVDIAQK LGQAAGLHFT RHRHSVLLGK DTRLSGYMIE
SALVAGFLSA GMDVTLVGPL PTPAIAMLTR SLRADLGVMI SASHNPFGDN GIKLFGPDGF
KLSDQNEIDI ENLMLADLTG ATPREIGRAS RLNDAAGRYV ESAKASFPRK LRLDGMKIVI
DCANGSAYRV APTALWELGA EVIRIGCTPD GVNINEKCGS THPEALCQAV VQHGAHLGIA
LDGDADRVLI ADETGRLIDG DQILALIAQS WAREGRLVGV ATVMSNMGLE RFLNTLDVGL
ERTAVGDRYV VERMRELGSN VGGEQSGHMV LTDFATTGDG LIAALQILAV LVEGRPASEV
CRLFKPFPQK LKNVRPLDAD VVQARQKEVE KMLAGRGRLV LRKSGTEPLV RVMAEAEDAA
LVDDVVNQMC AMPDFTRRVA GVDEVGRGPL AGPVVAAAVV FLAAVIDDSK KLKPAVREAI
AARLGLGAAS ATEIDTLNIH HAAHLAMQRA VARLPDYVLV DGNKLPSFGC SAEAIVGGDR
LSLSIAAASI MAKVVRDRIM ARLDVRWPAY GWERNAGYGT VVHREALSSV GVTPHHRKTF
GTVRRQITAP PIDTGDTAWM LVSTAFVLMM TIPGLALFYA GMVRKKNVLA TLMQSFALCC
IMSIVWMVAG YSLAFTTGTP WIGGVSRMFL NGIGAHTTMT IPESLFMMFQ MTFAIITPAL
ISGAYAERMK FSAMCIFSVL WSLLVYAPIA HWVWSGWLAG LGTADFAGGT VVHINAGIAG
LVCALVMGKR KGFGQDDLSP FNLTYAIIGA SLLWVGWFGF NAGSAVGANG RAAMAMATTQ
IAAAGAGVAW MLVEWLRSGK PTVLGVISGA VGGLVAITPA AGFVLPGSAL IIGLITGVIC
YWSATSLKHM MGYDDSLDAF GVHGVGGIVG AMLTGLFAYG PLSATDANPS LHQFMVQGEA
VIVTILWCGI ISFILLKAID LTMGLRVTPD EELEGLDMSL HGERINTKFR PLHDRVVVRR
LASEEKTVGG IIIPDTAKEK PMEGEVVSAG PGARNEQGQV VALDVKAGDR VLFGKWSGTE
VKIDGEELLI MKESDILGVI VKELREKTGA GMMDCKKALN ESNGEIEGAI DWLRTKGLAA
AAKKSGRVAA EGLVAVASED KKAAMVEVNA ETDFVARNEA FQSFVESVAQ VALKVGDLEA
IGRTVADELT HLIATIGENM SLRRARVFPS GVVATYVHGA KIGVLAALEA PSAQLGRQIG
MHVAATRPSA LDVTSLDQAE VERERAVLID QAKDSGKPEA IIEKMVEGRI RKFYEEVVLL
EQVWVHDGES RVKKVLEKAG VTLVGFDRFQ LGEGIEKEAD DFAAEVAKVS GMRLKYIAAL
SMVALLSACA MQPSGPVPGS EEDLVATAGD RVLFDLNKSG LTSDAQATLE KQASWLAKYP
QVNVEIAGNC DDRGTEEYNI ALGQRRANAA RDYLVAKGVA SSRISTISYG KDRPTQEGDD
ESAWAQNRNA ITAV
>Acetobacter_malorum_DmCS_005
GSRVLDLLFC LPESVVDRRL RPTLALRPDT IATISGTVQD IRAPRTRQPW RVTLADGTGQ
LELAFFGESI AASGKVERFG ERLCMTSPDY DRIPGLDPVW PLTAGLFAGN VRTAMTAALT
RLLPEWHEPA LKGWPDFITA LTWMHFPDRI PRAQARLACD ELLADQLATR IALHASRARP
GRSLRGDGHL QRQALAAFGH TPTPGQKKAL AEIEADMAAP YRMSRLLQGD VGAGKTLVAL
LAMLRAVEAG TQGALMAPTE ILARQHAATF ARLPVPVAFL SSSVKGKARK KALQEIEDGT
ARLVIGTHAL VQETVKFADL GLAVIDEQHR FGVEQRLTLV EKGPATDMLV MTATPIPRTL
LITRFGDMQI SRLDGKPAGR KPVRTSLHVI EGLARALTKG AQIFWVCPLV SESEAAAEAR
QAALLERFGV GLAHGRQDAN VREEALQEFA RGKTRILVAT TVIEVGVDVP TATIMVIEHA
ERFGLAQLHQ LRGRVGRGSA ASYCLMLHDT ARRRLTCLRE TEDGFLIADE DFRLRGGGDM
TGRRQSGLPE YRMAPEILVD MLLETAHAEA EKLLPDTALL LFNKTDAARI FAGGMTNLTV
PPRITVFGVG GGGTNAVDNM IASSLQGVEF VVANTDAQSL AKSRADRRVQ LGPHLTHGLG
AGAKPEVGRG AAEEAADELA RYLDGCHMVF ITTGMGGGTG TGAAPVIARM ARERNILTVG
VVSKPFDYEG KRRARIAEEG IKELQQYVDT LIVIPNQNLF RVATTLREAY KMADHVLYMG
VRGVTDLMMA PGYINLDFAD IRSVMAEMGK AMMGTGEGGE NRAVEAAEAA IANPLLEDTC
MSGAQGLLVN VTGGDMTFFE VDEACNRIRR EVAANMIFGI DENMNGKIRV SVVATGIDDD
AGLEIPTFLR RMAQWFALKA ENPEALLFFR MGDFYELFFD DATAAAAALD IALTARGSHA
GDPIPMCGVP VGAASAYLAR LIRRGFRVAV AEQTEAPKGP LARAVVRVVT PGTLTEDELL
EPGRSNLLLA LAGAAWIDVS TGLFETARLA ALLGRLDPAE ILAPAEMALP NVETARQRLA
AADAFGTFTD EEAVAASVAV DYVQRSQAGK LPRLPSPQME GGILGIDPAT RASLDILRAR
DGHTLFSAMN QTVTSAGARM VAEWLAAPLT DPARIAARQD GWCWLLRDAL KRAPDIARAL
GRLSLGRGQP RDLAAVRDGL HAARAAAAAL AASLGAAPEL EAELVRAVAD DLPAGVIAAG
YDGELDGYRG LRDNSRRIVA GLQTEYASRF GVASLKIKHH AQLGYVIEVP VAASALMFRQ
GTASNARFST EELSSLDARI AEAAERAAAR EKAVFNALVD RILDTLPVLA RALAVLDVLQ
SCALLAAGGS WCRPVVTDDA AFVLEGCRHP VVEAALRFTP NGCDLSANRR VMLLTGPNMA
GKSTFLRQTA LAVLLAQGGF PVSADKAHIG IVDQLFSRVG ASDDLARGRS TFMVEMTETA
AILNQAGPRS LVVVDEIGRG TATLDGLAIA WAVLEALHST VRCRAIFATH FHELAGLVDT
LPRLSPHTMA VREWRGQIVF LHEVLAGSAK KSWGVHVAKL AGVPPSVVDR AMGGHEIEQL
IRLLGRLPGF GPRSARRIAL FLLRDPQARL VPLARALERA GDAVKTCSTC GNLDTVDPCH
ICTDPLRDSV VCVVETVGDL WALERAGVHR GVYQVLGGTL SPLAGIGPED LNISPLLERL
EQGSVREVIL ALGATVEGAT TMHWLMDKLA VTVSRVAQGM PVGGALDVLD DGTLAAALGA
RRPAMRRLFG TDGIRGTANI APMTVDIAQK LGQAAGLHFT RHRHSVLLGK DTRLSGYMIE
SALVAGFLSA GMDVTLVGPL PTPAIAMLTR SLRADLGVMI SASHNPFGDN GIKLFGPDGF
KLSDQNEIDI ENLMMADLTG ANPREIGRAS RLNDAAGRYV ESAKASFPRK LRLDGMKIVI
DCANGSAYRV APTALWELGA EVIRIGCTPD GVNINEKCGS THPEALCQAV VQHSAHLGIA
LDGDADRVLI ADETGRLIDG DQILALIAQS WAREGRLVGV ATVMSNMGLE RFLNTLDVGL
ERTAVGDRYV VERMRELGSN VGGEQSGHMV LTDFATTGDG LIAALQILAV LVEGRPASEV
CRLFKPFPQK LKNVRPLDAD VVQARQKDVE KMLAGRGRLV LRKSGTEPLV RVMAEAEDAA
LVDDVVNQMC AMPDFTRRVA GVDEVGRGPL AGPVVAAAVV FLAAVIDDSK KLKPAVREAI
AARLGLGAAS ATEIDTLNIH HAAHLAMQRA VARLPDYVLV DGNKLPSFGC SAEAIVGGDR
LSLSIAAASI MAKVVRDRIM ARLDVRWPAY GWERNAGYGT VVHREALSSV GVTPHHRKTF
GTVRRQITAP TIDTGDTAWM LVSTAFVLMM TIPGLALFYA GMVRKKNVLA TLMQSFALCC
IMSIVWMVAG YSLAFTTGTP WIGGVSRMFL NGIGAHTTMT IPESLFMMFQ MTFAIITPAL
ISGAYAERMK FSAMCIFSVL WSLLVYAPIA HWVWSGWLAG LGTADFAGGT VVHINAGIAG
LVCALVLGKR KGFGQDDLSP FNLTYAIIGA SLLWVGWFGF NAGSAVGANG RAAMAMATTQ
IAAAGAGVAW MLVEWLRSGK PTVLGVISGA VGGLVAITPA AGFVLPGSAL IIGLITGVIC
YWSATSLKHM MGYDDSLDAF GVHGVGGIVG AMLTGLFAYG PLSATDANPS LHQFMVQGEA
VIVTILWCGI ISFVLLKAID LTMGLRVTPD EELEGLDMSL HGERINTKFR PLHDRVVVRR
LASEEKTVGG IIIPDTAKEK PMEGEVVSAG PGARNEQGQV VALDVKAGDR VLFGKWSGTE
VKIDGEELLI MKESDILGVI VKELREKTGA GMMDCKKALN ESNGEIEGAI DWLRTKGLAA
AAKKSGRVAA EGLVAVASED KKAAMVEVNA ETDFVARNEA FQSFVESVAQ VALKVGDLEA
IGRTVADELT HLIATIGENM SLRRARVFPS GVVATYVHGA KIGVLAALEA PSAQLGRQIG
MHVAATRPSA LDVTSLDQAE VERERAVLID QAKDSGKPEA IIEKMVEGRI RKFYEEVVLL
EQVWVHDGES RVKKVLEKAG VTLVGFDRFQ LGEGIEKEAD DFAAEVAKVS GMRLKYIAAL
SMVALLSACA MQPSGPVPGS EEDLVATAGD RVLFDLNKSG LTSDAQATLE KQASWLAKYP
QVNVEIAGNC DDRGTEEYNI ALGQRRANAA RDYLVAKGVA SSRISTISYG KDRPTQEGDD
ESAWAQNRNA ITAV
>Gluconacetobacter_diazotrophicus_PAl_5_NC_011365
GQRVIDLLFH LPESVVDRRY RPSLRAVPGR VATMQVTVRR IDAPGTRQPW RVLVSDGAGT
AELVFFGSAV AVSGTLDAFG DRLQMAHPDH DRIPALEPVW PLTAGLFPRH VRAALHQAFL
PFLPEWLDSV LRHWPNFETA LRQLHCPEAF PRARQRLACD ELLAEQVAMS EARRRNRNRP
GRSIVGTGTL RAEALARFGY TPTRAQHRAV REIDSDLAAS YPMMRLLQGD VGAGKTLVAM
LAMLAAAEAG HQAVLMAPTE ILARQHLATF QKLPVPVAFL SGSVKGRARR TVLEDIASGR
APLVVGTHAL FQDKVVFDDL ALAVIDEQHR FGVEQRLLLG EKGDRADILV MTATPIPRTL
LLTQWGEMQV SRLNEKPAGR LPVRTSLHVL DGIGRAIARG ALVFWVCPLV TESEAAAEAR
FAALTERFGV GLAHGQQDIA VREAAIADFA AGRTKILVAT TVIEVGVDIP AATIMVIEHA
ERFGLAQLHQ LRGRVGRGRD ESFCLLLHDT ARRRLALLRD TEDGFLIADE DFRLRGGGDV
TGRRQSGLPD LRLATGARLD LLLTIAAQDA QRVAEGGALE LFDRHDAARI LRSGMTNLSI
PPRITVIGVG GGGTNAVDNM IQSQLQGVEF VVANTDAQQL SHSKADRRVQ LGPHLTQGLG
AGAKPEIGRA AAEEAADELA RHMDGAHMVF ITAGMGGGTG TGAAPVIARM ARERGILTVG
VVTKPFTFEG ARRSKSADAG IAELQQYVDT LIVIPNQNLF RLATSWKDAF KMADNVLYMG
VRGVTDLMMA PGLVNLDFAD IRTVMAEMGK AMMGTGEAGD NRAISAAEDA ISNPLLEDTS
MAGARGLLIN ITGGDMTLYE VDQAANRIRE EVAANIIFGI DESLNGRIRV SVVATGIDDE
VGLDIPAFLR RMAQWFSLKA EHPEALLFFR MGDFYEMFFS DAEAAAGALD IALTARGTHG
DIPIPMCGVP VGAASSYLAR LIRRGFRVAV AEQTEPPKGP LARAVVRLVT PGTLTEDELL
EAGRQNLLLA VAGVAWIDIS TGTFETASLM DLLGRLDPAE ILAAAEIDLP GPEAARRRVA
ETDAFGTFSD EEAVAGAMAL DYVRRSQAGQ MPRLPQAHEN GGVLGLDPAT RASLDLLRTR
DGHTLLASVG RTVTAPGSRL LAEWIAAPLT RDAAIAARQD GWSWLLRQGL RGTPDIARAL
ARLSLGRGLP RDAAAIRDGL AIARRIAQAL MRHLGEATDL EARLKQALAE DLPAGVIAAG
FDAELDAERA LRDDSRRVIA GLQNDYAQKF GLASLKIRHH AQLGYVIEVP AATAPLILRQ
GTASAARFST EELVSLDRRI AEAAERAATR ERRIFAALVR EILPAPPVIA GALAVLDVLQ
SCADLAAGGM WCRPEVTDDD AFTLTACRHP VVEAALRFTP NDCVLEPAQR VMLLTGPNMA
GKSTFLRQTA LAVILAQAGL PVPAKAARIG VVDRLFSRVG ASDDLARGRS TFMVEMTETA
AILNQAGPRS LVVVDEIGRG TATLDGLAIA WSVLEAMHST LRCRSIFATH FHELAELAES
LPRLSPHTMS VREWKGQVIF QHEVIPGSAR RSWGVHVARL AGVPEPVVRR AMGGTDIERL
IALLARLPGL GPRSARRAAL ALLRQPQARM LPLAQAMEQA ARSVRTCSSC GNLDTHDPCT
ICADPGRDGL VCVVETVGDL WALERAGVHR GVYQVLGGTL SALAGMGPDD LNVASLLARI
EQGGVREIIL ALGATVDGAT TAHWLQDRLA VPVSRVGQGV PMGGALDVLD DGTLAAALMA
RRPAMRHLFG TDGIRGLANQ DPMTVEIAQK LGQAAGLRFT RHRHRVLLGK DTRLSGYMIE
CALVSGFLSA GMDVTLVGPM PTPAIAMLTR SLRADLGVMI SASHNPFGDN GIKLFGPDGF
KLSDETEAEI EELMRSDLAG AAPDRIGRAS RLNDAAGRYI ENAKASFPRG RRLDGLRIVI
DCANGAAYRV APTALWELGA EVIRIGCEPD GININEQCGS TKPESLCEAV VAHGAHIGIA
LDGDADRVLI ADEKGRLIDG DQILALIARS WGRQGRLNSV ATVMSNMGLA RCLEGLGLEL
VRTAVGDRYV VERMRELGAN LGGEQSGHMV LSDFATTGDG LVAALQVLAV LVEGRPASEV
CRMFTPFPQM LRNVRPLHAP SVQDARRRAE AELGTAGRLL LRESGTEPLV RVMAEAEDPA
LVERIVAEMC EMPDYTRRVA GVDEVGRGPL AGPVVAAAVM FLATQLDDSK KLTEAARLRA
YAALAVAAAS VSEIARLNIL RAAFLAMRRA VARLPDMVLV DGNAAPDFGC PAQCVVGGDG
ESLSIAAASI VAKVVRDRLM ARLSCRWPGY GWERNAGYGT AEHRAALCRA GTTPHHREAF
GLVRQLTAPP AINTGDTAWM LVSTALVLMM TVPGLALFYG GMVRKKNVLA TLMQSFAICC
IVTIVWMVAG YSLAFGTGSP YIGDLSRFML NGIGAQTVMT IPESVFMMFQ MTFAIITPAL
ITGAFAERMK FSALCVFTIL WSLLVYAPVA HWVWSGWVAG FGAIDFAGGT VVHINAGVAG
LVTALVVGKR QGYGQDDMSP FNLTYAVIGA SLLWVGWFGF NAGSAVGANG RAGMAMATTQ
IASAAAGVAW MLAEWARTGK PTVLGIISGA VGGLVAITPA AGFVLPGGAL IIGLLAGAVC
YWTATTMKHM LGYDDSLDAF GVHGIGGILG ALLTGVLAYG PLSATDANPS FAQLVTQAKA
VGVTIVWCGV VTFILLKIVD LAIGLRVRSE DEIEGLDMTQ HGERINTNFR PLHDRVVVRR
LTGEEKTAGG IIIPDTAKEK PMEGEVISAG PGARNEQGQI VALDVKAGDK VLFGKWSGTE
VKINGEELLI MKESDIMGVI VKELREKTGA GMMDCKKALN EAGGEIEGAI DWLRTKGLAA
AAKKSGRVTA EGLVAVASAP RAAAMVEVNA ETDFVARNES FQAFVEAVAR AALTAGDLEK
IGRTVADELT HLIATIGENM SIRRARVLPS GVVASYIHSA KIGVLAAIEA PSELLGRQVG
MHVAATRPAA LDIDSVDPAS LERERAVLVE QARASGKPEA IIEKMVEGRI RKFYEEVVLL
EQVWVHDGES TVRKVVQKAG AKLSGFDRFQ LGEGIEKEEN DFAAEVAKAA GMRLKLLGAL
GMAVLLAACS AQSTGVTPGS EADLVANVGD RVFFELNKNN LSSDAQATLD RQAAWLAKYP
QVTIQVAGNC DDRGTEEYNI ALGERRANAA RDYLVAKGVA ASRITTISYG KDRPTATGDD
EQSWAQNRNA ITSV
>Gluconacetobacter_liquefaciens DSM 5603
GTRVADLLFH LPESVIDRRY RPPMRAVPGR ICTLSGTVQR IDAPGSRQPW RVRLSDGSGA
IDLAFFGSAV AISGMLDAFG DRLSIANPDH GRIPMLDPVW PLTAGLFPRH VRNALRQAFL
RFLPEWLDLT LRHWPDFETA LRQLHCPDEF PRARLRLACD ELLAEQVAMA EARRRNRNRP
GRSIVPTGVL RTTSLERFGH SPTGAQTRAL REIDADLASP SPMLRLVQGD VGAGKTLVAL
QAMLGAVEAG HQAVLMAPTE ILARQHLATF TRLPVPVAFL SGSVKRRARR DVLEDIATGR
APLVVGTHAL FQDKVVFADL ALAVIDEQHR FGVEQRLLLG EKGHLTDILV MTATPIPRTL
LLTQWGEMQV SRLDEKPAGR LPIRTSLHLL DGIGRAIAGG ARVFWVCPLV SESEAAAEAR
FAVLAERFGV GLAHGQQDIA VREAAIADFA AGRTRILVAT TVIEVGVDIP AATVMVIEHA
ERFGLAQLHQ LRGRVGRGGD ESFCLLLHDT ARRRLSLLRD TEDGFLIADE DFRLRGGGDL
TGRRQSGLPE LRLATGARLD LLVTIAAQDA QRIVEGNAVE LFDRHDAART LRSGMTNLSI
PPRITVIGVG GGGTNAVDNM IHLQLQGVEF VVANTDAQQL SHSKADRRVQ LGPHLTQGLG
AGAKPEIGRA AAEEAADELA RHLEGAHMVF ITAGMGGGTG TGAAPVIARM ARERGILTVG
VVTKPFTFEG GRRTKSADAG IAELQQYVDT LIVIPNQNLF RLATSWKDAF KMADNVLYMG
VRGVTDLMMA PGLVNLDFAD IRTVMAEMGK AMMGTGEAGD NRAISAAEDA ISNPLLEDTS
MAGARGLLIN ITGGDMTLYE VDQAANRIRE EVAANIIFGI DETLNGRIRV SVVATGIDEE
VGLDIPAFLR RMAQWFSLKA EHPEALLFFR MGDFYEMFFS DAEAASGALD ISLTTRGTHG
DMPIPMCGVP VAAASAYLAR LIRRGFRVAV AEQTEPPKGP LARAVVRLVT PGTLTEDELL
EAGRQNLLVA VAGVAWIDIS TGAFETASLM DLLGRLDPAE ILAAGGIDLP AAATARRRVA
ETDAFGTFSD EEAVAAAMAL DYVRRSQAGQ MPRLPHAHEN GGILGLDPAT RTSLDLLRTR
DGHTLLASVS RTVTAPRSRL LAEWIAAPLT QCAPIAARQD GWSWLLRQGL RGTPDIARAL
ARLSLGRGLP RDAAAVRDGL SIARHIAAAL MGHLGGATAL EDLLKRALAE SLPAGVIAPG
FDPELDAERG LRDDSRRIIA GLQNDYAQQF GIASLKIRHH AQLGYVIEIP SAAAALILRQ
GTASAARFST DELISLDRRI AEAGDRASTR ERGIFTALVR DILPAVPAIA HALAVLDVLQ
SCADLAAGGL WCRPEVTDDA AFTLTACRHP VVEAALRFTP NDCVLDPAQR VMLLTGPNMA
GKSTFLRQNA LAVILAQAGL PVPAKAARIG IVDRLFSRVG ASDDLARGRS TFMVEMTETA
AILNLAGPRS LVVVDEIGRG TSTLDGLAIA WAVLEAMHST LRCRSIFATH FHELAELAES
LPRLSPHTMS VREWKGQVVF QHEVVPGSAR RSWGVHVARL AGVPEPVVRR AMGGADIERL
IALLARLPGL GPRSARRAAL ALLRQPQTRM LPLAQAMEQA ARTVRTCSTC GNLDTHDPCG
ICTDSARDGL VCVVETVGDL WALERAGVHR GVYQVLGGTL SALSGTGPDD LNLAPLLARL
EEGGVREVIL ALGATVEGAA TAHWLQDRLA VPVSRVGQGV PMGGALDVLD DGTLAAALTA
RKIYSRKLFG TDGIRGTANQ DPMTVEMAQK LGQAAGLRFT RHRHRVLVGK DTRLSGYMIE
CALVSGFLSA GVDVTLAGPM PTPAIAMLTR SLRADLGVMI SASHNPFGDN GIKLFGPDGF
KLSDETEAEI ESLMRADLTG ATPERIGRAS RLNDAAGRYI ENAKASFPRG RRLDGLRIVI
DCANGAAYRV APTALWELGA EVIRIGCEPN GVNINESCGS TRPEALCAAV VAHEADIGIA
LDGDADRLLI ADEQGRLIDG DQILALIARS WSRQGRLSAV ATVMSNMGLA RCLEGLGLEL
VRTAVGDRYV VERMRELGVN LGGEQSGHMV LSDFATTGDG LVAALQVLAV LVEGRPASEV
CRVFTPFPQL LRNVRPLHAP AVEEARRLAE AELGTAGRLL LRESGTEPLV RVMAEAEDPA
LVERVVAGMC AMPDYTRRVA GVDEVGRGPL AGPVVAAAVI FLATLLDDSK KLSVVARRRA
YVALAVAAAS VAEIARLNIL QAAFLAMRRA VARLPELVLV DGNAAPDFGC PTECVVGGDG
ESLSIAAASI VAKVVRDRLM ERLAVRWPAY GWERNAGYGT AQHRAALCDV GTTPHHREAF
GLVRQLSAPP PIDTGDTAWM LVSTALVLMM TIPGLALFYA GMVRRKNVLA TLMQSFAICC
IITVVWMVAG YSLAFGNGTP FIGDLSRFML NGIGAHTTMT IPESIYMMFQ MTFAIITPAL
ITGAFAERMK FSALCVFTVL WSLLVYAPVA HWVWSGWVAG LGAIDFAGGT VVHINAGIAG
LVTALVLGKR VGYGQDDLSP FNLTYAIIGA SLLWVGWFGF NAGSALGANG RAGMAMATTQ
IAAAAAGVGW MLAEWARTGK PTVLGIISGA VGGLVAITPA AGFVLPGSAL IIGLLAGVIC
FWTATSLKHM LGYDDSLDAF GVHGIGGIIG ALLTGVFAYG PLSATDANPS LAQLGVQAEA
VAVTIVWCAV VSFVLLKIID ASIGLRVSRD DEQEGLDMTQ HGERINTNFR PLHDRVVVRR
LTGEEKTAGG IIIPDTAKEK PMEGEVISVG PGARNEQGQI VALDVKAGDK VLFGKWSGTE
VKINGEELLI MKESDIMGVI VKELREKTGA GMMDCKKALN EAAGEIEAAI DWLRKKGLAA
AAKKSGRVTA EGLVGVASAP NRAAIVEVNA ETDFVARNES FQGFVEAVAK AALTAGDLEK
IGRTVAEELT HLIATIGENM SIRRARVLPS GVVASYIHSA KIGVLAAIEA PSETLGRQIG
MHVAATRPAA LDIDSVDPAS LERERAVLVE QARASGKPEA IIEKMVDGRI RKFYEEVVLL
EQVWVHDGES RVRAVVEKAG AKLNGFERFQ LGEGIEKEEN DFAAEVAKAA GMRLKLLGAL
GMAVFLAACS AQTTGVTPGS EADLVANVGD RVFFELNKNN LSSEAQATLD RQAAWLAKYP
QVTVQLAGNC DDRGTEEYNI ALGERRANAA RDYLVAKGVA ASRITTISYG KDRPTATGDD
EEAWAQNRNS ITSV
>Gluconobacter_thailandicus LMG 1741
GRRVLDLLFT LPERIVDRRI LRTVALAPGE ILTTRVRVVS MRKARPGQPS VIRTEDDTGR
LDLVFFGAEL LVSGKTSRFQ GELTMPQPDH DSFPRLEPVW PLTAGLFPYT VRKAMRAALA
LLFPEWQDPA LRRWLSFSQA LRLLQAPENI PRALSRLAAD ELLADQLCFG LARLKARSRP
GRSMPGDGTL RAELSRRFGY PPTDAQSRAI TEILKDMASP TPMMRLLQGD VGAGKTFVAM
NAMLQAVESG AQAAIMAPTE ILARQHFETL SRLPTDCVYL SGTIKGATRR ETLAAIADGA
ARIIIGTHAL FQDGVTFADL GLAVIDEQHR FGVEQRMNLS AKGEATDILV MTATPIPRTL
QLMEWGEMSV SRLDSKPAGR QPIRTTLHIL SAISRAVADG VQVFWVCPLI ENSEAAAEER
WAMLSERFPV GLAHGKQDIA IRQAALEAFR TGKTRILVAT TVIEVGVDIP NASVMVIEQA
ERFGLAQLHQ LRGRVGRGAK KSFCLLLHDT AVKRLTLLRD TNDGFMIADE DYRIRGGGDL
AGNRQSGLPG FRLAQGARLS LLVTAMQQDS ERELTRNPLI LFDRNEPDRL LISGMTNLTP
TPRITVVGVG GGGTNAVNNM IDSELKGVEF VVANTDAQQL AHSKAERRVQ LGPHLTRGLG
AGAKPEIGRE AAEEAAQEIE RQLEGANLVF ITAGMGGGTG TGAAPVIARM ARERGVLTVG
VVSKPFNFEG RRRTLAAESG IAELQKHVDT LIVIPNQNLF NSATTFREAF KMADNVLNMG
VRGITDLMVS PGLINLDFAD VKAVMEEMGK AMMGTGEAGE DRAVAAAERA ISNPLLEDAS
MAGARGLLIN ITGGDLTLYE VNAAADRIRE EVAANIIFGI DENMNGRIRV SVVATGIDDD
STLDIPTYLR RMAQWFDLKH QEPDALLFFR MGDFYELFFG DAQAAAMALD IALTARGNHN
GEPIPMCGVP VAAAPAYLSR LIRRGFRVAV AEQTQTPKGP LPRAIVRVVT PGTLTEDELL
EAGRANLLLA IAGAAWIDIS TGAFETTSLP ELMARLDAAE VLSDPELIPP TIDSARTLIA
RADALGDFPD EQAIACAMAL NYVQRSQAGA LPRLPIPQGV SGVLGIDPAT RASLDILRTR
DGYSLFGVVS RTATAAGSRL LSQWLSSPLT NAQQITDRQN AWLWLLGDIL KRTPDPARAL
GRLSAGRGQP RDLAAIRDTL VAADDLTGLL AGLYGRADTL LDRLKAAVAE DLPAGFIAAG
FDSELDRYRT LRDESRRIVA ALQGRLSEEY CIGNLKIRHH AQLGYVIEVP SAAGALSFRQ
GTASLARFST EELAALDRAI LEAADKASAL ERRLFAELCA HILPALDEVA EFLALADVLR
SCALLSEGGS WCRPDVTDGT DFELIACRHP VVEAALRFIP NDCKLPPEHR AMLLTGPNMA
GKSTFLRQTA LAVVMAQAGL PVPAKSAKIG VVDRLFSRVG GADDLARGRS TFMVEMTETA
AILNQAGPKS LVVVDEIGRG TATLDGLSIA WATLEALHTQ LGSRTIFATH FHELGALTEF
LPRLAPYTMA VKEWRGEVIF QHEVRPGSAR KSWGLHVAKL AGIPQSVVNR AMISNDIEQL
ISMLSRLPGL GPRSARRAAL SLLRQPEARM LPLAHLMERA ATSVRTCSLC GNLDTVDPCH
ICTDAHRDGL VCVVETVGDL WALERAGVHR GVYQVLGGTL SALAGLGPDD LNVASLLDRI
AEGGVREVIL ALGATVEGAT TAHWLQEKLA VTVSRVGHGV PMGGALDVLD DGTLAAALIA
RRALMRALFG TDGIRGTANT APMTVEVAQK LGQAAGLYFM RRRHSVVLGK DTRLSGYMIE
CALVAGFLSA GMDVILVGPL PTPAIAMLTR SLRADLGVMI SASHNPFTDN GIKLFGPDGF
KLSDEVEGEI EALMGEDLSG ASPEQIGRAS RLNDAAGRYI ENAKASFPRG LRLDGLKIVL
DCANGSAYRV APTALWELGA EVIKIGCSPD GLNINDGVGS THPEKLCAAV KEHQADFGIA
LDGDADRVLI ADENGTLVDG DQILGLIARF WKQHDRLRSV ATVMSNMGLE KALSEVGLEL
QRTAVGDRYV VERMREIGGN LGGEQSGHMV LSDYATTGDG LIAALQVLAV SVEKKSASEI
CRVFEPFPQL LKNVRPLSSP ELTAAKSWAE ERLAGRGRLV LRASGTEPLI RVMAEAEDEA
LVVEVVDHVC DMPDYALLVV GIDEVGRGPL AGPVVAAAVA FLSALLDDSK KLTAKRRMVA
YDLMGIGAAS VTEIEKINIA QACHLAMRRA LERLPDLALV DGKHAPKLPC PIQMVIGGDG
ISLSIAAASI IAKITRDRLM ARLAVRHDAY GWERNAGYGT AVHMSGLKIR GITPHHRRGF
APIRNMIVPA AIDTGDTAWM LISTALVLMM TVPGLALFYG GMVRKKNVLA TLIQSFAICC
IASLVWMVAG YSLAFSNGTP WIGDLSRALL NGVAANVPMT IPESVYMMFQ MTFAVITPAL
ITGAYAERMK FSSMCVFTIL WLLVVYAPIA HWVWSGWVAG LGAVDFAGGT VVHINSGVAG
LVCAYVLGKR RGIGTDDMSP FNLTYAIIGA SLLWVGWFGF NAGSALGANG RAGMAMLTTQ
LAAAAGGVAW MIVEWARTGK PTALGIISGV VAGLVAITPA AGFVLPGGAV VIGLIAGAVC
FWSATWLKHA LGYDDSLDAF GVHGTGGIIG ALLTGVLAYG PLSATDANPS LSQLLAQAEA
VCVTIVWCVI MTFVILKILD RVMGLRVSAE EELEGLDTTM HGERINTTFR PLHDRVVVRR
LTGEEKTAGG IIIPDTAKDK PTEGEVVSVG PGARNEQGQI VALDVKAGDK VLFGKWSGTE
VKIDGEELLI MKESDIMGVI VRELREKTGA GMMDCKKALT EAAADMEAAI DWLRTKGLSQ
AAKKSGRTTA EGLVGVVSGE NRAAMVEVNA ETDFVGRNEA FQAFVEQVAH VALEVGDLEA
IGRTVADELT HLIATIGENM SIRRARVLES GVVASYVHSA KIGVLAALEA QSETLGRQIG
MHVAATRPAA LDVASVDPEA LERERAVLIE QARDSGKPEA IIEKMVEGRI RKFYEEVVLL
EQVWVLDGEN RVSKIVDKAG AKLVGFERFQ LGEGIEKEEN DFAAEVAAAA GMKFKVFGAL
GLALVLAACS TQEAGPTPGS EADLVANVGD RVFYELNVSQ LSEEARGTLD KQAAWLAKYP
QVSIQIAGNC DDRGTEEYNI ALGQRRANAA RDYLVAKGVS ASRITTISYG KDRPTADGDD
EASWAQNRNA ITSV
>Gluconobacter_japonicus_R-49117
GRRVLDLLFT LPERIVDRRI LRTVALAPGE ILTTRVRVVS MRKARPGQPS VIRTEDDTGR
LDLVFFGAEL LVSGKTSRFQ GELTMPQPDH DSFPRLEPVW PLTAGLFPYT VRKAMKAALA
LLFPEWQDQA LRRWLSFSQA LRLIQAPENS PRALTRLAAD ELLADQLCFG LARLKARSRS
GRSMPGDGTL RAELSRRFGY PPTEAQSRAI AEILKDMASP TPMMRLLQGD VGAGKTFVAM
NAMLQAVESG AQTALMAPTE ILARQHFETL SRLPTECVYL SGTIKGAARR ETLAAIADGT
AKIVIGTHAL FQDGVTFADL GLAVIDEQHR FGVEQRMNLS AKGEATDILV MTATPIPRTL
QLMEWGEMSV SRLDSKPAGR QPIRTTLHIL AAISRAIADN VQVFWVCPLI ENSEAAAEER
WAMLSERFPV GLAHGKQDIA IRQAALEAFR LGETRILVAT TVIEVGVDIP NASVMVIEQA
ERFGLAQLHQ LRGRVGRGAK KSFCLLLHDT AVKRLTLLRD TNDGFMIADE DYRIRGGGDL
AGNRQSGLPG FRLAQGARLS LLITAMQQDS ERELGRNPLI LFDRNEPDRL LISGMTNLTP
TPRITVVGVG GGGTNAVNNM IDSELKGVEF VVANTDAQQL AHSKAERRVQ LGPHLTRGLG
AGAKPEIGRE AAEEAAQEIE RQLEGANLVF ITAGMGGGTG TGAAPVIARM ARERGVLTVG
VVSKPFNFEG RRRTLAAESG IAELQKHVDT LIVIPNQNLF NSATTFREAF KMADNVLNMG
VRGITDLMVS PGLINLDFAD VKAVMEEMGK AMMGTGEAGE DRAVAAAERA ISNPLLEDAS
MAGARGLLIN ITGGDLTLYE VNAAADRIRE EVAANIIFGI DENMNGRIRV SVVATGIDDD
STLDIPTYLR RMAQWFDLKH QEPDALLFFR MGDFYELFFG DAQAAAMALD IALTARGNHN
GEPIPMCGVP VAAAPAYLSR LIRRGFRVAV AEQTQSPKGP LPRAIVRVVT PGTLTEDELL
EAGRANLLMA IAGAAWIDIS TGAFETTSLP ELMARLDAAE VLSDPELIPP TIDSARTLIA
RADALGDFPD EQAIACAMAL NYVQRSQAGA LPRLPIPQGV SGVLGIDPAT RASLDILRTR
DGYSLFGVVS RTATAAGSRL LSQWLSSPLT NAQQITDRQN AWLWLLGNIL KRTPDPARAL
GRLSAGRGQP RDLAAIRDTL IAADDLTGLL AGLYGRADTL LDRLKAAVTE DLPAGFIATG
FNEELDRYRT LRDESRRIVA ALQGRLSEEY GIGNLKIRHH AQLGYVIEVP SAAGALSFRQ
GTASLARFST EELAALDRAI LEAADKASTL ERRLFAELCT HILPALDEVA EFLALADVLR
SCALLSEGGS WCRPDVTDGT DFELVACRHP VVEAALRFIP NDCKLPPEHR AMLLTGPNMA
GKSTFLRQTA LAVIMAQAGL PVPARSAKIG VVDRLFSRVG GADDLARGRS TFMVEMTETA
AILNQAGPKS LVVVDEIGRG TATLDGLSIA WATLEALHTQ LGSRTIFATH FHELGALTEF
LPRLAPYTMA VKEWRGEVIF QHEVRPGSAR KSWGLHVAKL AGIPQSVVNR AMISNDIEQL
ISMLSRLPGL GPRSARRAAL SLLRQPESRM LPLAHLMERA ATSVRTCSLC GNLDTVDPCH
ICTDAHRDGL VCVVETVGDL WALERAGVHR GVYQVLGGTL SALAGLGPDD LNVASLLDRI
AEGGVREVIL ALGATVEGAT TAHWLQEKLA VTVSRVGHGV PMGGALDVLD DGTLAAALIA
RRALMRALFG TDGIRGTANT APMTVEVAQK LGQAAGLYFM RRRHSVVLGK DTRLSGYMIE
CALVAGFLSA GMDVILVGPL PTPAIAMLTR SLRADLGVMI SASHNPFTDN GIKLFGPDGF
KLSDDVEGEI ETLMGEDLSG ASPEQIGRAS RLNDAAGRYI ENAKASFPRG LRLDGLKIVL
DCANGSAYRV APTALWELGA EVIKIGCSPD GLNINDGVGS THPEKLCTAV KEHKADFGIA
LDGDADRVLI ADENGTLVDG DQILGLIAKF WKQHDRLRSV ATVMSNMGLE KALSEVGLEL
QRTAVGDRYV VERMREIGGN LGGEQSGHMV LSDYATTGDG LIAALQVLAV SVEKKSASEI
CKVFEPFPQL LKNVRPLSSP ELAAAKSWAE ERLAGRGRLV LRASGTEPLI RVMAEAEEEA
LVVEVVDHVC DMPDYALLVV GIDEVGRGPL AGPVVAAAVA FLSALLDDSK KLTAKRRMIA
YDLLGIGAAS VTEIEKINIA QACHLAMRRA LDRLPDLALV DGKHAPKLPC PIQMVIGGDG
ISLSIAAASI IAKITRDRLM ARLAVRHDAY GWERNAGYGT AVHMSGLKIR GVTPHHRRGF
APIRNMIAPA AIDTGDTSWM LVSTALVLMM TVPGLALFYG GMVRKKNVLA TLIQSFAICC
IASLVWMVAG YSLAFSNGTP WIGDLSRALL NGVAANVPMT IPESVYMMFQ MTFAVITPAL
ITGAYAERMK FSSMCVFTIL WLLVVYAPVA HWVWSGWVAG LGAVDFAGGT VVHINSGVAG
LVCAYVLGKR RGVGTDDMSP FNLTYAIIGA SLLWVGWFGF NAGSALGANG RAGMAMLTTQ
LAAAAGGVAW MVVEWARTGK PTALGIISGV VAGLVAITPA AGFVLPGGAV VIGLIAGAVC
FWSATWLKHT LGYDDSLDAF GVHGTGGIIG ALLTGLLAYG PLSATDANPG LSQLLAQAEA
VCVTIVWCVI MTFVILKILD RVMGLRVSAE EELEGLDMTM HGERINTTFR PLHDRVVVRR
LTGEEKTAGG IIIPDTAKDK PTEGEVVSVG PGARNEQGQI VALDVKAGDK VLFGKWSGTE
VKIDGEELLI MKESDIMGVI VRELREKTGA GMMDCKKALT EAAADMEAAI DWLRTKGLSQ
AAKKSGRTTA EGLVGVVSGP NRAAMVEVNA ETDFVGRNEA FQAFVEQVAQ VALEVGDLEA
IGRTVADELT HLIATIGENM SIRRARVLES GVVASYVHSA KIGVLAALQA PSETLGRQIG
MHVAATRPAA LDVASVDPES LERERTVLIE QARDSGKPEA IIEKMVEGRI RKFYEEVVLL
EQVWVLDGES RVAKVVEKSG AKLVGFERFQ LGEGIEKEEN DFAAEVAAAA GMKFKVFGAL
GLALVLAACS TQEAGPTPGS EADLVANVGD RVFYELNVSQ LSEEARATLD KQAAWLAKYP
QVSIQIAGNC DDRGTEEYNI ALGQRRANAA RDYLVAKGVS ASRITTISYG KDRPTADGDD
EASWAQNRNA ITSV
>Gluconobacter_japonicus LMG 1417
GRRVLDLLFT LPERIVDRRI LRTVALAPGE ILTTRVRVVS MRKARPGQPS VIRTEDDTGR
LDLVFFGAEL LVSGKTSRFQ GELTMPQPDH DSFPRLEPVW PLTAGLFPYT VRKAMKAALA
LLFPEWQDQA LRRWLSFSQA LRLIQAPENS PRALTRLAAD ELLADQLCFG LARLKARSRS
GRSMPGDGTL RAELSRRFGY PPTEAQSRAI AEILKDMASP TPMMRLLQGD VGAGKTFVAM
NAMLQAVESG AQAALMAPTE ILARQHFETL SRLPTECVYL SGTIKGAARR ETLAAIADGT
AKIVIGTHAL FQDGVTFADL GLAVIDEQHR FGVEQRMNLS AKGEATDILV MTATPIPRTL
QLMEWGEMSV SRLDSKPAGR QPIRTTLHIL AAISRAIADN VQVFWVCPLI ENSEAAAEER
WAMLSERFPV GLAHGKQDIA IRQAALEAFR LGETRILVAT TVIEVGVDIP NASVMVIEQA
ERFGLAQLHQ LRGRVGRGAK KSFCLLLHDT AVKRLTLLRD TNDGFMIADE DYRIRGGGDL
AGNRQSGLPG FRLAQGLRLS LLVTAMQQDS ERELGRNPLF LFDRNEPDRL LISGMTNLTP
TPRITVVGVG GGGTNAVNNM IDSELKGVEF VVANTDAQQL AHSKAERRVQ LGPHLTRGLG
AGAKPEIGRE AAEEAAQEIE RQLEGANLVF ITAGMGGGTG TGAAPVIARM ARERGVLTVG
VVSKPFNFEG RRRTLAAESG IAELQKHVDT LIVIPNQNLF NSATTFREAF KMADNVLNMG
VRGITDLMVS PGLINLDFAD VKAVMEEMGK AMMGTGEAGE DRAVAAAERA ISNPLLEDAS
MAGARGLLIN ITGGDLTLYE VNAAADRIRE EVAANIIFGI DENMNGRIRV SVVATGIDDD
STLDIPTYLR RMAQWFDLKH QEPDALLFFR MGDFYELFFG DAQAAAMALD IALTARGNHN
GEPIPMCGVP VAAAPAYLSR LIRRGFRVAV AEQTQSPKGP LPRAIVRVVT PGTLTEDELL
EAGRANLLLA IAGAAWIDIS TGAFETTSLP ELMARLDAAE VLSDPELIPP TIDSARTLIA
RADALGDFPD EQAIACAMAL NYVQRSQAGA LPRLPIPQGV SGVLGIDPAT RASLDILRTR
DGYSLFGVVS RTATAAGSRL LSQWLSSPLT NAQQITDRQN AWLWLLGDIL KRTPDPARAL
GRLSAGRGQP RDLAAIRDTL IAADDLTGLL AGLYGRADTL LDRLKAAVAE DLPAGFIAAG
FNEELDRYRT LRDESRRIVA ALQGRLSEEY GIGNLKIRHH AQLGYVIEVP SAAGALSFRQ
GTASLARFST EELAALDRAI LEAADKASTL ERRLFAELCT HILPALDEVA EFLALADVLR
SCALLSEGGS WCRPDVTDGT DFELVACRHP VVEAALRFIP NDCKLPPEHR AMLLTGPNMA
GKSTFLRQTA LAVIMAQAGL PVPAKSARIG VVDRLFSRVG GADDLARGRS TFMVEMTETA
AILNQAGPKS LVVVDEIGRG TATLDGLSIA WATLEALHTQ LGSRTIFATH FHELGALTEF
LPRLAPYTMA VKEWRGEVIF QHEVRPGSAR KSWGLHVAKL AGIPQSVVNR AMISNDIEQL
ISMLSRLPGL GPRSARRAAL SLLRQPEARM LPLAHLMERA ATSVRTCTLC GNLDTVDPCH
ICTDAHRDGL VCVVETVGDL WALERAGVHR GVYQVLGGTL SALAGLGPDD LNVASLLDRI
AEGGVREVIL ALGATVEGAT TAHWLQEKLA VTVSRVGHGV PMGGALDVLD DGTLAAALIA
RRALMRALFG TDGIRGTANT APMTVEVAQK LGQAAGLYFM RRRHSVVLGK DTRLSGYMIE
CALVAGFLSA GMDVILVGPL PTPAIAMLTR SLRADLGVMI SASHNPFTDN GIKLFGPDGF
KLSDDVEGEI ETLMGEDLSG ASPEQIGRAS RLNDAAGRYI ENAKASFPRG LRLDGLKIVL
DCANGSAYRV APTALWELGA EVIKIGCSPD GLNINDGVGS THPEKLCAAV KEHKADFGIA
LDGDADRVLI ADENGTLVDG DQILGLIAKF WKQHDRLRSV ATVMSNMGLE KALSEVGLEL
QRTAVGDRYV VERMREIGGN LGGEQSGHMV LSDYATTGDG LIAALQVLAV SVEKKPASEI
CKVFEPFPQL LKNVRPLSSP ELAAAKSWAE ERLAGRGRLV LRASGTEPLI RVMAEAEEEA
LVVEVVDHVC DMPDYALLVV GIDEVGRGPL AGPVVAAAVA FLSALLDDSK KLTAKRRMIA
YDLLGIGAAS VTEIEKINIA QACHLAMRRA LDRLPDLALV DGKHAPKLPC PIQMVIGGDG
ISLSIAAASI IAKITRDRLM ARLAVRHDAY GWERNAGYGT AVHMSGLKIR GVTPHHRRGF
APIRNMIAPA AIDTGDTSWM LVSTALVLMM TVPGLALFYG GMVRKKNVLA TLIQSFAICC
IASLVWMVAG YSLAFSNGTP WIGDLSRALL NGVAANVPMT IPESVYMMFQ MTFAVITPAL
ITGAYAERMK FSSMCVFTIL WLLVVYAPVA HWVWSGWVAG LGAVDFAGGT VVHINSGVAG
LVCAYVLGKR RGVGTDDMSP FNLTYAIIGA SLLWVGWFGF NAGSALGANG RAGMAMLTTQ
LAAAAGGVAW MVVEWARTGK PTALGIISGV VAGLVAITPA AGFVLPGGAV VIGLIAGAVC
FWSATWLKHT LGYDDSLDAF GVHGTGGIIG ALLTGLLAYG PLSATDANPG LSQLLAQAEA
VCVTIVWCVI MTFVILKILD RVMGLRVSAE EELEGLDMTM HGERINTTFR PLHDRVVVRR
LTGEEKTAGG IIIPDTAKDK PTEGEVVSVG PGARNEQGQV VALDVKAGDK VLFGKWSGTE
VKIDGEELLI MKESDIMGVI VRELREKTGA GMMDCKKALT EAAADMEAAI DWLRTKGLSQ
AAKKSGRTTA EGLVGVVSGP NRAAMVEVNA ETDFVGRNEA FQAFVEQVAQ VALEVGDLEA
IGRTVADELT HLIATIGENM SIRRARVLES GVVASYVHSA KIGVLAALQA PSETLGRQIG
MHVAATRPAA LDVASVDPES LERERTVLIE QARDSGKPEA IIEKMVEGRI RKFYEEVVLL
EQVWVLDGES RVAKVVEKSG AKLVGFERFQ LGEGIEKEEN DFAAEVAAAA GMKFKVFGAL
GLALVLAACS TQEAGPTPGS EADLVANVGD RIFYELNVSQ LSEEARATLD KQAAWLAKYP
QVSIQIAGNC DDRGTEEYNI ALGQRRANAA RDYLVAKGVS ASRITTISYG KDRPTADGDD
EASWAQNRNA ITSV
>Gluconobacter_oxydans LMG 27012
GRRVLDLLFT LPERVVDRRI LRTVALAPGE ILTAHVRVLA LRKTRPGQPS IIRTEDDTGK
LDLVFFGAEL LVSGKTGTFQ GELTMPQPDH DSFPSLEPVW PLTAGLFPYT VRKAMRAALA
LLLPEWLDQS LRKWPSFTQA LRLMQSPEII PRALSRLAAD ELLADQLCFG LARLKARARH
GRSFPGTGEL QAEMLRRFGH KPTHAQTIAI AEIAADLAAS TPMMRLLQGD VGAGKTFVAM
NAMLQTVESG AQAALMAPTE ILARQHFETL SRLPTECVYL SGTIKGAARR KTLAAIADGT
AKIVVGTHAL FQDGVTFHDL GLAVIDEQHR FGVRQRMNLS AKGEATDILV MTATPIPRTL
QLMEWGEMSV SRLDSKPPGR QPIRTTLHVL AGISRALRDG VQVFWVCPLI ENSEAAAEER
WAFLEQRFEV GLAHGKQDIT VRQDALDTFR LGKTRLLVAT TVIEVGVDIP AASVMVIEQA
ERFGLAQLHQ LRGRVGRGSK QSFCLLLHDT AVRRLSLLRD TNDGFLIADE DYRIRGGGDI
AGDRQSGLPG FRLAQGARLS LLLTAMQQDS EREIARNPLE IFDRNDPDRL LISGMTNLTP
TPRITVIGVG GGGTNAVDNM IASELKGVEF VVANTDAQQL AHSKAERRVQ LGPHLTRGLG
AGAKPEIGRE AAEEAAQEID RQLEGANLVF ITAGMGGGTG TGAAPVIARM ARERGVLTVG
VVSKPFNFEG RRRTTAAENG IAELQKHVDT LIVIPNQNLF NSATTFREAF RMADNVLNMG
VRGITDLMVS PGLINLDFAD VKAVMEEMGK AMMGTGEAAE DRAVLAAERA ISNPLLEDAS
MAGARGLLIN ITGGDLTLYE VNAAADRIRE EVAANIIFGI DEKLNGRVRV SVVATGIDDD
SNLDIPTYLR RMAQWFDLKH QEPDALLFFR MGDFYELFFS DAQAAAMALD IALTARGTHQ
GEPIPMCGVP VAAAPAYLSR LIRRGFRVAV AEQTQAPKGP LARAIVRVVT PGTLTEDELL
EAGRANLLLA IAGAAWIDIS TGAFETASLP ELMARLDAAE ILSEPDLIPP TLDSARTLVA
RADALGDFPP EQAIACAMAL NYVQRSQAGA LPRLPIPQGT DGVLGIDPAT RASLDILRTR
DGHSLLGAVT RTATAAGSRL LAQWLASPLT DATAITDRQN GWLWLLGDIL RRTPDPARAL
GRISAGRGQP RDLAAIRDTL IAANDITALF AGLYGRADTL LEQLQAAVAE TLPAGFIAPG
YNAELDRYRG LRDESRRIIA AMQGDLSEKF GVSNLKIKHH AQLGYVIEVP SAAGTLSFRQ
GTASLARFST EELAGLDRAI LEAADKASAL ERRIFAELCA RILPALDEVA EFLALADVLR
SCGLLAEGGS WCRPTVTDGT EFNLVACRHP VVEAALRFIP NNCALPPEHR AMLLTGPNMA
GKSTFLRQTA LAVILAQAGL PVPAKEAHIG VVDRLFSRVG GADDLARGRS TFMVEMTETA
AILNQAGPKS LVVVDEIGRG TATLDGLSIA WATLEALHTQ LGSRTIFATH FHELGALTEF
LPRLAPYTMA VKEWRGEVIF QHEVRPGSAR KSWGLHVAKL AGIPQSVVNR AMGHGDIDQL
ITMLARLPGL GPRSARRAAL ALLRQPESRM LPLAHLMERA ATSVKTCTLC GNLDTVDPCH
ICTDAGRDGL ICVVETVGDL WALERAGVHR GVYQVLGGTL SALAGLGPDD LNVRPLFERI
EEGGVREVIL ALSATVEGAT TAHWLQERLL VTVTRVGHGV PMGGALDVLD DGTLAAALTA
RRSLMRSLFG TDGIRGTANT APMTVEIAQR LGQAAGLYFM RRRHSVVLGK DTRLSGYMLE
CALVAGFLSA GMDVILVGPL PTPAIAMLTR SLRADLGVMV SASHNPFTDN GIKLFGPDGF
KLSDEVEGEI EDLMSQDLSA ASPAQIGRAS RLTDAAGRYI ENAKASFPRG LRLDGLKIVI
DCANGSAYRV APTALWELGA EVIKIGCSPD GLNINDGVGS THPETLCAAV REHGADFGIA
LDGDADRVLI ADENGNLVDG DQIIGLIAAF WKQHDRLRGV TTVMSNMGLE KALAENGLEL
QRTAVGDRYV VERMREIGAN LGGEQSGHMV LSDYATTGDG LIAALQVLAV SVEKRPASEI
CRFFTPYPQL LKNVRPMSSP DLAAAKAWAD ERLAGSGRLV LRASGTEPLI RVMAEAQDEA
LVHEVVDHVC DMPDYALLVV GIDEVGRGPL AGPVVASAVA FLSSLLDDSK KLTARRRMLA
YEALGIGAAS VAEIERINIA QACYLAMRRA LSRLPDLALV DGKHAPKLPC PIKMVIGGDG
ISLSIAAASI IAKVTRDRLM ARLAVRHDAY GWERNAGYGT AAHMQGLKLR GVTPHHRRGF
APIRNMIAAA PIDTGDTAWM LVSTAFVLMM TIPGLALFYG GMVRKKNVLA TLIQSFMICC
IGSLVWMVAG YSLAFSTGTP WIGDLSRVLL RGVADNVTMT IPESVFMMFQ MTFAVITPAL
ITGAYAERMK FSSMCLFTVA WLLLVYAPVA HWVWSGWVAG LGAVDFAGGT VVHINSGVAG
LVCAIILGRR KGFGTEDLSP FNLTYAIIGA SLLWVGWFGF NAGSALGANG RAGMAMLTTQ
VAAAAGGVAW MVVEWARTGK PTALGIISGA VAGLVAITPA AGFVLPGSAV LIGLIAGAGC
FWSATWLKHR FNYDDSLDAF GVHGTGGIIG AILTGAFAYG PLSATASNPS VHQVVAQAEA
VGVTVVWCVI MTTLILKVLD LVMGLRVSPE EELEGLDMVL HGERINTKFR PLHDRVVVRR
LTGEEKTAGG IIIPDTAKDK PTEGEVVSVG PGARNEQGQV VALDVKAGDK VLFGKWSGTE
VKIDGEELLI MKESDIMGVI VRELREATGA GMMDCKKALT EAAGDMEAAI DWLRTKGLSQ
AAKKSGRTTA EGLVGVASAK NRAAMVEVNA ETDFVGRNEA FQAFVEQVAH VALEVGDLDA
IGRTVADELT HLIATIGENM AIRRAKVLES GVVASYVHSA KIGVLAALEA PSETLGRQIG
MHVAATRPAA LDVASVDPEA LERERSVLIE QARESGKPEA IIEKMVEGRI RKFYEEVVLL
EQVWVLDGES RVAKVVEKAG AKLVGFERFQ LGEGIEKEES DFAAEVAAAA GMKFKVFGAL
GLALVLAACS AQEAGPIPGS EADLVANVGD RVFYELNQSQ LSEEARATLD KQVAWLAKYP
QVSIQVAGNC DDRGTEEYNI ALGQRRANAA RDYLVAKGVS ASRITTISYG KDRPTADGDD
EQSWAQNRNA ITSV
>Gluconobacter_albidus LMG 1768
GRKVLDLLFT LPERVVDRRI LRTVALAPGE ILTAHVRVLA LRKARPGQPS IIRTEDDTGT
LDLVFFGAEL LVSGKTGSFQ GELTMPQPDH DSFPSLEPVW PLTAGLFPYT VRKAMRAALG
LLLPEWLDPP LRKWPSFTQA LRLMQSPEII PRALSRLAAD ELLADQLCFG LARLKARERH
GRSFPGTGAL QAEMLQRFGH KPTHAQTMAI AEIAADLSAS TPMMRLLQGD VGAGKTFVAM
NAMLQTVESG AQAALMAPTE ILARQHFETL SRLPTECAYL SGTIKGAARR KVLAAIADGT
AKIIVGTHAL FQDGVTFHDL GLAVIDEQHR FGVRQRMNLS AKGEATDILV MTATPIPRTL
QLMEWGEMSV SRLDSKPPGR QPIRTTLHVL AGISRAIRDG VQVFWVCPLI ENSEAAAEER
WASLEQRFEV GLAHGKQDIT VRQEALDTFR LGKTRLLVAT TVIEVGVDIP AASVMVIEQA
ERFGLAQLHQ LRGRVGRGSK QSFCLLLHDT AVRRLSLLRD TNDGFLIADE DYRIRGGGDI
AGDRQSGLPG FRLAQGARLA LLLAAMQQDS EREIARNPLE IFDRNDPERL LISGMTNLTP
TPRITVIGVG GGGTNAVDNM IASDLKGVEF VVANTDAQQL AHSKAERRVQ LGPHLTRGLG
AGAKPEIGRE AAEEAAQEID RQLEGANLVF ITAGMGGGTG TGAAPVIARM ARERGVLTVG
VVSKPFNFEG RRRTTAAEKG IAELQKHVDT LIVIPNQNLF NSATTFREAF RMADNVLNMG
VRGITDLMVS PGLINLDFAD VKAVMEEMGK AMMGTGEAAE DRAVLAAERA ISNPLLEDAS
MAGARGLLIN ITGGDLTLYE VNAAADRIRE EVAANIIFGI DEKLNGRVRV SVVATGIDDD
SNLDIPTYLR RMAQWFDLKH REPDALLFFR MGDFYELFFA DAQAAAMALD IALTARGTHQ
GEPIPMCGVP VAAAPAYLSR LIRRGFRVAV AEQTQAPKGP LSRAIVRVVT PGTLTEDELL
EAGRANLLLA LAGAAWIDIS TGAFETASLP ELMARLDPAE ILSEPDLIAP TLDSARTLVA
RADALGDFPP EQAVACAIAL NYVQRSQAGA LPRLPIPQGT DGVLGIDPAT RASLDILRTR
DGHSLLGAVT RTATAAGSRL LAQWLASPLT DATAITDRQN GWLWLLGDIL RRTPDPARSL
GRISAGRGQP RDLAAIRDTL IAANDITALF AGLYGRADTL LEQLQAAVAE SLPAGFIAAG
YHAELDRYRS LRDESRRIIA AMQGELSEKF GVTTLKIKHH AQLGYVIEVP SAAGTLSFRQ
GTASLARFST EELAGLDRAI LEAADRASAL ERRIFAELCA RILPALDEVA EFLALADVLR
SCGLLAEGGS WCRPTVTDGT EFSLVACRHP VVEAALRFIP NDCALPPEHR AMLLTGPNMA
GKSTFLRQTA LAVILAQAGL PVPAKSAQIG VVDRLFSRVG GADDLARGRS TFMVEMTETA
AILNQAGPKS LVVVDEIGRG TATLDGLSIA WATLEALHTQ LGSRTIFATH FHELGALTEF
LPRLAPYTMA VKEWRGEVIF QHEVRPGAAR KSWGLHVAKL AGIPASVISR AMGHGDIDQL
ITMLARLPGL GPRSARRAAL ALLRQPESRM LPLAHLMERA ATSVKTCTRC GNLDTVDPCQ
ICTDTARDGL ICVVETVGDL WALERAGVHR GVYQVLGGTL SALAGLGPDD LNVRPLFERI
EAGGVREVIL ALSATVEGAT TAHWLQERLL VSVTRVGHGV PMGGALDVLD DGTLAAALTA
RRSLMRSLFG TDGIRGTANT APMTVEIAQR LGQAVGLYFM RRRHSVVLGK DTRLSGYMLE
CALVAGFLSA GMDVILVGPL PTPAIAMLTR SLRADLGVMV SASHNPFTDN GIKLFGPDGF
KLSDEVEGEI EDLMAQDLSA ASPERIGRAS RLTDAAGRYI ENAKASFPRG LRLDGLKIVI
DCANGSAYRV APKALWELGA EVIKIGCEPD GLNINDGVGS THPETLCAAV REHGADFGIA
LDGDADRVLI ADENGDLVDG DQIIGLIASF WKQHDRLRGV TTVMSNMGLE KALAEKGLEL
QRTSVGDRYV VERMREIGAN LGGEQSGHMV LSDYATTGDG LIAALQVLAV SVEKRSASEI
CRFFTPYPQL LKNVRPMGSP DLAAAKAWAD ERLAGSGRLV LRASGTEPLI RVMVEAEDEA
LVHEVVDHVC DMPDYALLVV GIDEVGRGPL AGPVVASAVA FLSALLDDSK KLTARRRMLA
YEALGIGAAS VPEIEQINIA QACYLAMRRA LSRLPDLALV DGKHAPKLPC PIKMVIGGDG
ISLSIAAASI IAKVTRDRLM ARLAMRHDAY GWERNAGYGT AAHMQGLKLR GVTPHHRRGF
APIRNMIMRA PIDTGDTAWM LVSTAFVLMM TIPGLALFYG GMVRKKNVLA TLIQSFMICC
IASLVWMVAG YSLAFSTGSP WIGDLSRVML HGVADNVAMT IPESVFMMFQ MTFAVITPAL
ITGAYADRMK FSAMCLFSIA WLLLVYAPVA HWVWSGWVAG LGAVDFAGGT VVHINSGVAG
LVCAIILGRR KGLGHEDFSP FNLTYAIIGA SLLWVGWFGF NAGSALGANG RAGMAMLTTQ
VAAAAGGVAW MVVEWARTGK PTALGIISGA VAGLVAITPA AGFVLPGSAV VIGLIAGAGC
FWSATWLKHR FGYDDSLDAF GVHGTGGIIG AILTGAFAYG PLSATASNPS VHQVIAQVEA
VGVTVVWCVI MTTVILKVLD LAMGLRVSPD EEREGLDMVL HGERINTKFR PLHDRVVVRR
LTGEEKTAGG IIIPDTAKDK PTEGEVVSVG PGARNEQGQI VALDVKAGDK VLFGKWSGTE
VKIDGEELLI MKESDIMGVI VRELREATGA GMMDCKKALT EAAGDMDAAI DWLRTKGLSQ
AAKKSGRTTA EGLVGVVSAK NRAAMVEVNA ETDFVGRNEA FQAFVEQVAH VALEVGDLDT
IGRTVADELT HLIATIGENM AIRRAKVLES GVVASYVHSA KIGVLAALEA PSETLGRQIG
MHVAATRPAA LNVASVDPES LERERAVLIE QARESGKPEA IIEKMVEGRI RKFYEEVVLL
EQVWVLDGES RVSKVVEKAG AKLAGFERFQ LGEGIEKEEN DFAAEVAAAA GMKFKVFGAL
GLALVLAACS AQEAGPTPGS EADLVANVGD RVFYELNQSQ LSEEARATLD KQAAWLAKYP
QVSIQVAGNC DDRGTEEYNI ALGQRRANAA RDYLVAKGVS ASRITTISYG KDRPTADGDD
EQAWAQNRNA ITSV
>Acidomonas_methanolica DSM 5432
GPRVIDLLFT LPESFIDRGA RLTLALSPGS ILTAEVDILG LEPPRPRQPY RLRAGDGTDE
IDLVFFSERV LISGRFDQFG LRLSMAHPDY SELPAIEPVW PLTAGLFPSA MRKAMRAALA
LLLPEWLDGP LRKFPSFTEA LRTLHAPGDL DRARTRLACD ELLADQLCLA LARQSARSRP
GRALTGDGVL RAEALRRFGH ALTGAQRRAL EEIDGDLAAP RPMTRLLQGD VGAGKTIVAA
LAMLRAAESG AQAALMAPTE LLARQHQAVL ERLPVPCVFL SGSVKGRARK AALEAIANGA
APIVIGTHAL FQEQVTFHDL GLAVIDEQHR FGVEQRVKLG AKGEATDVLV MTATPIPRTL
LLTRWGEMQV SRLDEKPPGR LPVVTSLHVI DGVGRTVGRG VQVYWVCPLV EESEAAAEAR
FAALAARFGV GLAHGRQDHA ARQAALDRFR AGETRILVAT TVIEVGVDIP SASVMVVEHA
ERFGLAQLHQ LRGRVGRGAA RSFCLLLYDT ARRRLTLLRE TEDGFLIADE DFRTRGGGDI
AGSRQSGLPG FRMANGSRAE LFLTAMMQDA TRLIENADLT LFDRGSIERV IASGMTNLTL
PPRITVIGVG GGGTNAVDNM IALQLQGVEF VVANTDAQQL SHSRADRRVQ LGPHLTQGLG
AGAKPEIGKA AAEEAADEIA RHIEGAHMVF ITAGMGGGTG TGAAPIIAKM ARDRNILTVG
VVTKPFTFEG PRRARSAEAG IAELQQYVDT LIVIPNQNLF RMATSWKDAF KMADNVLYMG
VRGVTDLMMA PGLINLDFAD IRTVMAEMGK AMMGTGEGGD DRAIVAAEQA ISNPLLEDTS
MAGARGLLIN ITGGDMTLYE VDQATNHIRE QVAANIIFGI DPSLNGRIRV SVVATGIDEE
NPLDIPAFLR RMAQWFALKA QEPESLLFFR MGDFYELFFG DAEAAATALD IALTTRGQHA
GQPIPMCGVP VAAAQAYLAR LIRHGYRVAV AEQTQSSKGP LSRAVIRVIS PGTLTEDELL
DAQRPNLLLA LAGAAWIDIS TGLFETQSLP ELLARLDPAE ILADDALVPL RADAAERVVA
ETGVLGEYAT EEILACAAIL TYVRRSQAGT IPRLPTPLGE RGTLGLDPAT RASLDLLQAR
DGHTLFAAVD RTVTAAGARL LASWIAGPST ERTLILDRQE AWRWLLAGLL RRVPDMERAL
GRLSAGRGQP RDLAAIRDAL LAANACVDML GGLFGRADAL LAQLEAALAE ALPAGVIAPG
FDADLDRYRA LRDDSRKHVA ALQSRYAAAF GLSNLKIRHH AQLGFVIEVP AAAAAVTLRQ
GTASLARFST GELAELDRAI LEAGERAATL ERQIFNGLVA QTIAALPEIA RLFALADALQ
SAAAIAQGGD WCCPDITEDQ SFELRACRHP VVEAALRFVP NDCALPPDRR VMLLTGPNMA
GKSTFLRQTA LAVILAQAGL PVPAEKARIG LVDRLFSRVG AADDLARGRS TFMVEMTETA
AILRQAGPRS LVVVDEIGRG TATLDGLAIA WATLESLHSQ LGARTIFATH FHELGALTDS
MPRLTPYTMA VREWQGKVIF QHEVRPGAAR KSWGVHVAQL AGVPPPVVRR AMGGGDVERL
IQMLARLPGL GPRSARRAAL ALLSQPETRL LPLARAMETA ARNVRTCSVC GTLDSSDPCG
ICSDPARDGV VCVVETVGDL WALERSGVHR GVYQVLGGTL SALAGRGPED LNITSLLDRV
RAGTVREVIL ALGATVEGAT TAHWLHDRLA VMATRVGHGM PIGGSLDMLD DGTLVAALTA
RRPAMRKLFG TDGIRGTSNQ APMTVDVAQR LGQAVGVRFR KHRQRVILGK DTRLSGYMIE
SALISGFLSA GMDVTQVGPL PTPAIAMLTR SLRADLGVVI SASHNPFEDN GIKIFGPTGF
KLSDTTESEI EAYMREDLSD AAPSEVGRAS RLNDAAGRYV ENAKASFPRG LRLDGIKIVI
DCANGSAYRV APTALWELGA DVVKIGCEPN GININLDCGS TAPERLCAAV VQHGAQLGIA
LDGDADRVII SDEHGRIIDG DQILALIGKS WIARGQLRTV ATVMSNLGLE HFLAEHGVTL
LRTAVGDRYV VEKMREVGAN LGGEQSGHVV LSDYATTGDG LVAALQVLAV LVEDRPASEI
CRVFNPYPQM LRNIRPLGTS MLEEARREIE ALLDGHGRLV LRASGTEPLI RVMVEADDPA
LVEQSVSYMC DMPDFSLLVA GLDEVGRGPL AGPVVAAAVV FLAVLLDDSK KLSAARRERA
FVALALGAAS VPEIERLNIG QATLLAMRRA LARLPAMALV DGNRAPDLPC PVRTVVGGDG
LSLSIAAASI IAKVVRDRAM TRLSRRHDAY GWERNAGYGT AAHLSALRSI GLTRHHRRGF
APVRDQLAAP GIDSGDTAWM LTSTALVLLM TIPGVALFYA GMVRKKNVLA TMMQSFAVCC
IVTIVWMVAG YSLTFGTGNA YIGDLSRFML NGIGAHTVMT IPESLYMMFQ MTFAIITPAL
IAGSFAERMK FSALCLFTVL WSLLVYVPIA HWVWSGWVAG LGAVDFAGGT VVHINAGIAG
LVAALVMGRR HGWGRDDMSP HNLGLALIGA SLLWVGWFGF NAGSAVGSNG RAGMAMATTQ
IATAGAGVSW MLVEWLKTGK PTALGIISGA VAGLVAITPA AGFVLPGGAL AIGLIAGAVC
YFSATVLKHA LGYDDSLDAF GVHGVGGIVG ALLTGAFAYG PLSATDANPS FHQVVAQAEA
CGVTILWCAV VTFLILKVVD LVVGLRVTLT EETEGLDISL HGERIGTKFR PLHDRVVVRR
LTGEEKTKGG IIIPDTAKEK PMEGEVISVG PGARNEQGQI VALDVKAGDR VLFGKWSGTE
VKIDGEELLI MKESDIMGVI VRELREKTGA GMMDCKKALT EAAGDMEAAI DWLRTKGLSQ
AAKKSGRVTA EGLIAVASAP NKAAMVEVNA ETDFVGRNEH FQAFAEAVAH VALEVGNLDA
IGRTVEAELT HLIATIGENM SLRRVRVLPS GTVASYVHSA KIGVLVALEA PNEGLGRQIG
MHVAATRPAA LEVASVDPQS LERERAVLVE QARESGKPEA IIDKMVEGRI RKFYEEVVLL
EQIWVHDGES RVAKIVEKAG AKLVAFERYQ LGEGIEKEEN DFAAEVAKAA GMNFKLIGAV
GLALVLAACS AQETGPAPGS EADLVANVGD RVFFAFNENT LSDDAKATLD KQAAWLAKYP
QVSVLIAGNC DDRGTEEYNI ALGQRRANAA RDYLVAKGVA ASRISTISYG KDRPTADGDD
EQAWAQNRNA ITSV
>Asaia_platycodi_SF2.1
GNRVMDLLFT LPSSYVDRRT IMTLRLMPGA TLTARLRVLD IVQPRARQPF RIRATDDTDE
VEILFFGDEL AVSGKLERYG LSLTMPHPDY DTIPAIDPVW PLTAGLFPSV MRRAMHKALD
LLMPEWIPTE AHDWPPFHEA LEILHRPKVE PMARERLAFD ECLADQLSLA LARQEARILS
GRALKGDGTL REAALDRFGH VMTGAQNRAL AEIDADMAAP VPMMRLLQGD VGAGKTLVAL
MAMLRAVEAG AQAALMAPTE ILASQHYETL SRLGVPCVYL SGSVKGKARA LALKAIADGT
AQLVIGTHAL FQEAVVFHDL GLAVIDEQHR FGVQQRAMLG GKGYCTDILV MTATPIPRTL
LLTQWGDLSV SRLDQKPPGR KPIQTSLHVI GGIRRIVERG AQVFWVCPLV EESEAAAEAR
WADLSQRLTV GLAHGRQEIS QRQAELDRFR LGETRLLVAT TVIEVGVDIP NASVMVIEHA
ERFGLAQLHQ LRGRVGRGAA ASFCLLIYDT GKERLALLRE TEDGFIIAER DFRLRGGGDL
TGNRQSGLPL FRLTEGVDAE SLLNEAHRET KAITYKLSLR IFDRDDPNRI NRAGMTNLTA
PPRITVIGVG GGGMNAVNNM IEMQLQGVEF VVANTDAQAL AGSRAERRVQ LGPHLTQGLG
AGAKPEIGKA AAEEAAEEIS RHIDGAHMVF VTAGMGGGTG TGAAPVIAKM ARDRKILTVG
VVSTPFGFEG ARRKKVAEAG IAELQQYVDT LIVIPNQNLF RMATTLREAF KMADEVLYMG
VRGVTDLMLA PGLINLDFAD IRTVMAEMGK AMMGTGEAGE DRALEAANRA ISNPLLDDSS
MSGARGLLIN ITGGDLTLYE VDQAAERIRQ EVAATIIWGI DSSLNGRIRV SVVATGIDEE
NGLDIPAFLR RMAQWFSLKA QEPDALLFFR MGDFYELFFA DAETASMALD ISLTTRGKHN
EEPIPMCGVP VAAAPAYLAR LIRRGFRVAV AEQTEAAKGP LSRAIVRLVT AGTLTEDELL
EAGRPNLLFA LSGAAWIDIS TGSFETTTIE ELLARLDPSE ILADPALIPP GIDSARTRMA
QINILGDFTD EEIRAGALVL DYVRRSQAGA MPRIPLRRDD SETLGLDPAT RASLDLVQAR
DGHTLFSAVD RCVSAAGQRL LAQWIAAPST DLTLIQSRQE GWRWITTPIL RRSPDLARAL
GRLSAGRGLP RDLAATRDLL QAADALVALL AGLYGRADAL LETLEKALSD SLPAGVIATG
YDADLDRYRG LRDDSKRTLA ALQQSYAEKF GVATLKIKHH AQLGYIIETS ALHGALSFRQ
GTANLVRFTT EELLDLDRAI LEAADRAGAL ERRLFAALVA ETVPALPELA ELFALADVLT
GSARLAQGGT WCSPEMAQDQ SFALKACRHP VVEAALRFIP NDCHLPPDQR VMLLTGPNMA
GKSTFLRQTA LAVILAQAGL PVPAEKARIG IVDRLFSRVG AADDLARGRS TFMVEMTETA
AILRQAGPRS LVVVDEIGRG TSTLDGLAIA WATLEALHSQ LGSRTIFATH FFELCSLSDS
MPRLTPFTMA VREWQGEVIF QHEVRKGSAR KSWGVHVAQL AGVPLPVVQR AMGGGDVERL
IQLLSRLPGL GPRSARRAAL VLLRSPQTRL LPLAQAMEAA AHSVRSCSIC GSLDSSDPCS
ICADPARDGL ICVVETVGDL WALERSRLHP GTYQVLGGVL SALSGTGPED LNTASLLARV
ESGQVREVIL ALGATVEGAS TAHWLQEKLA VTVTRVGHGV PIGGALDVLD DGTLAAALSA
RRPAQRKLFG TDGIRGKANT FPMTVDVALR LGQAAGLYFR RHRHSVVLGK DTRLSGYMIE
SALVSGFLSA GMDVILVGPL PTPAIAMLAR SLRADLGVMI SASHNPFGDN GIKLFGPDGF
KLSDEVEAEI ESMMAQDLTN ASPEEVGRAS RLNDAAGRYI ESAKAAFPKG SRLDGLRIVL
DCANGAAYRV APAALWELGA EVIKIGCEPN GVNINAACGS THPETLQRAV LEHGAHLGIA
LDGDADRLII VDEKGQIVDG DQILGLIVLF LQKNERLGSV ATIMSNLGLE KKLAEHGITL
HRTAVGDRYV VEKMREQGIK LGGEQSGHMI LSDFATTGDG LIAALQVLAV LVEGRPASEI
LRVFEPYPQL LRNVRPLSTE MLAQARKAAE TRLGSTGRLV LRKSGTEPLI RVMAEAEDPA
LVEEIVASIC DMPDYTLRVA GLDEVGRGPL AGPVIAAALM FLSVLIDDSK KLSARRREAA
YAALGLGAAS VAEIEQINIG KACHLAMQRA LTHLPDLALV DGNRLPALGC PAIAVIGGDR
KSLSIAGASI IAKVKRDRLM ARLSERHNAY GWEKNAGYGT AVHMAGLREA GVTPHHRRDF
APIRAHIAPA AIDTGDTAWM LVSTALVLLM TIPGVGLFYA GMVRKKNVLA TLIQSFAICC
IASIVWLVIG YSLAFGTGTP WIGDMSRFML NGVAEHVAMT IPESVWVMFQ MTFAIITPAL
IAGSFAERMK FSALCVFTVL WSLLVYAPIA HWVWSGWVAG IGAVDFAGGT VVHINSGVAG
LVAALVIGKR RGMGHDDFSP FNLTYAIIGA SLLWVGWFGF NAGSAGGANG RAGMAMLTTQ
IATAGGAMAW MAAEWIHSRK PTALGIISGA VAGLVAITPA AGFVLAGPAL IIGLMAGVVC
FWASAILKPR LGYDDSLDAF GVHGTGGIVG ALLTGVFAYG PLSATDANPS FAQFVRQAEA
VGVTIVWCVI FTFIILKVID LTIGLRVTRD EELEGLDMVL HGERINTNFR PLHDRVVVRR
LEGEQKTAGG IIIPDTAKEK PMEGEIVSVG PGARNEQGQL VALDVKAGDR VLFGKWSGTE
VKINGEELLI MKESDIMGVI VRDLREKTGA GMMDCKKALT EAAGDMDAAI DWLRAKGLSQ
AAKKSGRTTA EGLVAVASGK NKAAMVEVNA ETDFVGRNEA FQAFVESVAH AALDAGDLDT
LGRTVAEELT HLIATIGENM SLRRAKVLPS GIVASYVHGA KIGVLAAVEA PSETLGRQIG
MHVAATRPAA LEVASVDPEA LERERQVLIE QARESGKPEA IIEKMIEGRI RKFYEEVVLL
EQVWVHDGET RVSKVVEKAG AKLIAFERFQ LGEGIEKETS DFAAEVAAAA GMNFKLLGAL
GLAVVLAACS AQETGAAPGS EADLVANVGD RVFFDLNRNT LSSDAQATLD KQAAWLARYP
QVSVEIAGNC DDRGTEEYNI ALGQRRANAA RDYLVAKGVA PSRITTISYG KDRPTADGDD
EQAWAQNRNA ITSV
>Kozakia_baliensis NBRC 16680
GPRIIDLLFT LPENLIDRRT RCTLAVAPGG ILSAHVRVIG IERPRQKQPF RVRVGDGTDE
LDLVFFGDEL AISGKLERYG LGLSMPHPDY ARIPLLDPVW PLTAGLFPST MRRAMQSALA
RLLPEWQDHA LRKWPSFAQA LRIIHAPQPA ERARARLAFD ELLADQLCMG LARLSAQDRP
GRALVGDGAL RTEAMRRFGH TPTGAQTRAL AEIDADLAAP RPMMRLLQGD VGAGKTLVAA
MAMLRAVEAG AQAALMAPTE ILARQHFRNL SALPVPCVFL SGSIKGRARR ETLAAIADGS
ARIVIGTHAL FQEKVIFHDL GLAVIDEQHR FGVEQRMRLS SKSEATNALI MTATPIPRTL
LLTQWGELQV SRLDEKPPGR LPIGTSMHVL AGIRRALAKG VQVFWVCPLV EESEAAAEAR
WADLRRHFGV GLAHGRQDIS VRQAALDAFQ AGNTRLLVAT TVIEVGVDVP NASVMVIEHA
ERFGLAQLHQ LRGRVGRGSA RSFCLLLFDT ARKRLALLRE TEDGFLIADE DFRTRGGGDL
AGTRQSGLPG FRLATGSRAD LLLTAAWQDS ERVLNMDPLH LFDRHDPQKI LLSGMTNLTA
PPRITVIGVG GGGMNAVNNM IEMQLQGVEF VVANTDAQAL AGSKADRRVQ LGPHLTQGLG
AGAKPEIGKA AAEEAADEIT RHIDGAHMVF VTAGMGGGTG TGAAPVIAKM ARERKILTVG
VVSTPFGFEG ARRKKVADAG IIELQQYVDT LIVIPNQNLF RMATTLKDAF KMADEVLYMG
VRGVTDLMLA PGLINLDFAD IRTVMAEMGK AMMGTGEAGE DRALEAANLA ISNPLLDDTS
MSGARGLLIN ITGGDLTLYE VDQAAERIRQ EVAATIIWGI DPTLNGRIRV SVVATGIDEE
NGLDIPAFLR RMAQWFALKA QEPDALLFFR MGDFYELFFA DAEAASMALD ISLTARGKHR
DEPIPMCGVP VAAAPAYLAR LIRRGFRVAV AEQTEAPKGP LSRAIVRLVT PGTLTEDELL
EAGRQNLLLA LAGAAWIDIS TGAFETAVLP ELLARLEPAE ILADSNLAPP PIDSAKQQMA
RASVLGDFGD EEIIACAMAL DYVRRSQAGN MPRLPLRIGE AGTLGLDPAT RASLDLLQAR
DGHTLLDAVD RTVTAAGQRL LAQWIAAPIT NSGLIAERQE AWQWLLATAL RRTPDLARAL
GRLSTGRGQP RDLAAIRDAL AAADIFVSLI AGLYGRADAV FERLQSALAE ELPPGVIAKG
FDAELDRYRS LRDDSRKTLA ALQSQYAEQY GINNLKIRHH AQLGYIIETS ATHAALSFRQ
GTANLARFST DELAEIDRAI LNAGERASVL ERQIFNGLVA QAVPALPELA ELFALTDVLH
SAAILAQGGD WCRPQVTDDQ AFHLEACRHP VVEAALRFIP NDCALPPAHR VMLLTGPNMA
GKSTFLRQTA LAVILAQAGL PVPARKAQIG VVDRLFSRVG AADDLARGRS TFMVEMMETA
AILRQAGPRS LVVVDEIGRG TATLDGLAIA WATLEALHSQ LGARTIFATH FHELGSLSDS
MPRLTPYTMA VKEWRGEVVF QHEVRKGAAR KSWGVHVAQL AGVPEPVVKR AMGGGDVERL
IQMLSRLPGL GPRSARRAAL SLLRQPQTKL LPLAHAMEAA AQSVRTCSVC GTLDSTDPCS
ICSDPQRDGL ICVVENVGDL WALERSMVHR GTYQVLGGTL SALGGVGPDD LNTASLFARV
AGGHVREVIL ALGATVEGAT TAHWLQERLI VAITRVGHGV PIGGALDVLD DGTLAAALSA
RRPAMRKLFG TDGIRGTANT PPMTVEVAQR LGQAAGLHFT RHRHRVVLGK DTRLSGYMIE
CALVSGFLSA GMEVTLVGPL PTPAIAMLTR SLRADLGVMI SASHNPFGDN GIKLFGPDGF
KLSDEVESKI ESLMEDDLTG APPDQIGRAS RLNDAAGRYI ENAKASFPRG YRLDGLKIVV
DCANGSAYRV APTALWELGA EVIRLGCEPD GLNINDGCGS THPQKLCQAV VENNADIGIA
LDGDADRVII SDEQGQLVDG DQILGLIARF LRQRGRLQTV ATVMSNLGLE RFLKEQRITL
QRTAVGDRYV VERMRELGAN VGGEQSGHMI LSDYATTGDG LMAALQVLAV IVEQRPASEV
CRVFQPYPQL LRNVRPLGSA ALEDAKKWAE DRLSGKGRLV LRASGTEPLI RVMVEAEDSA
LVEEVVEYVC EMPDFSLLIA GIDEVGRGPL AGPVVAAALV FLACLIDDSK RLTAKRREKA
FDALGLGAAS VTEIEQLNIA NACHLAMRRA LARLPAAALV DGSHAPLLPC PVNMVVGGDK
LSLSIAGASI AAKVVRDRLM TRLAVRHDSY AWERNAGYGT AAHMAGLRLK GVTHHHRRGF
APIRAQLATP AIDTGDTAWM LTSTALVLMM TIPGLALFYA GMVRKKNVLA TLIQSFAICC
IASIVWMVAG YSLALGTGTP WIGDMSRFML SGIADHTAMT IPESVYMMFQ MTFAIITPAL
IAGSFAERMK FSALCVFTVL WSLLVYAPVA HWVWSGWVGG LGAVDFAGGT VVHINSGIAG
LITALVIGKR RGYGHDDLSP FNLTYAIIGA SLLWVGWFGF NAGSAGGANG RAGMAMLTTQ
IAAAAGGMAW MAAEWIHNKK PTALGIISGA VAGLVAITPA AGFVLPGPAL IIGLIAGIVC
FWASAILKPR LGYDDSLDAF GVHGTGGIIG ALLTGVFAYG PLSATDANPS ATQFLRQAEA
VCVTIVWCVI ITFLILKLID LTIGLRVSRD EELEGLDMVL HGERINTSFR PLHDRVVVRR
LTGEEKTAGG IIIPDTAKEK PMEGEVVSVG PGARNEQGQI VALDVKAGDR VLFGKWSGTE
VKIDGEELLI MKESDILGVI VRDLREKTGA GMMDCKKALT EAAGDMDAAI DWLRTKGLSQ
AAKKSGRVTA EGLIAVASAP QKASIVEINA ETDFVGRNEA FQDFVESVAK AALEVGDLEA
IGRTVADELT HLIATIGENM SIRRAKVLPS GVVASYVHSA KIGVLAAVEA PSETLGRQIG
MHVAATRPSA LDVTSVDPEA LDRERAVLSE QARESGKPEA IIEKMVEGRI RKFYEEVVLL
EQIWVHDGES RVAKVVEKAG AKLIAFERFQ LGEGIEKEEN DFAAEVAKAA GMNFKLLGAL
GLAVVLAACS AQETGAAPGS EADLVANVGD RVFFELNQNN LSSDAQATLD KQAAWLARYP
QVSIQIAGNC DDRGTEEYNI ALGQRRANAA RDYLVAKGVS PSRISTISYG KDRPTADGDD
EQSWAQNRNA ITSV
>Neoasaia_chiangmaiensis NBRC 101099
GNRIIDLLFT LPENMIDRRT DCTLAVPPGG VLTTRVEVTG IDRPRPRQPF RIHAHDGTDD
IDLVFFGDRL AISGKLERYG SRLTMPHPDH DEIPVLDPVW PLTAGLFPSA MRRAVHGALA
LLLPEWQDPA LRQWPDFTTA LRLLHNPSRD DRARARLSCD ELLADQLCMG IARLHARARP
GRALIGNNTL RQEALRRFGY SMTGAQARAA GEIAADLAAP RPMMRLLQGD VGAGKTLVAV
LALLQTVEAG AQAAFMAPTE ILARQHYAVV AALPVPCVFL SGNVKGKARR DILARIADGT
ASIIIGTHAL FQDKVVFHDL GLAVIDEQHR FGVAQRMKLA NKGHASNVLV MTATPIPRTL
LLTQWGELQV SRLDEKPPGR LPIATSMHVV AGIERALSRG TQVFWVCPLV EESEAAAEAR
WAFLSKRLDI GLAHGRQDIQ IRQAALDAFR DHETSLLVAT TVIEVGVDVP NAAIMVIEHA
ERFGLAQLHQ LRGRVGRGQA RSFCLLLFDN AKSRLALLRE TEDGFRIADE DFRTRGGGDL
AGSRQSGLPG FRLAAGVNSD RLLTIAWQDS ERVLQRDPLS IFDRDRPDRI LLSGMTNLTV
PPRITVIGVG GGGTNAVDNM IALQLQGVEF VVANTDAQQL SHSRADRRVQ LGPHLTQGLG
AGAKPEIGKA AAEEAADEIS RHIDGAHMVF ITAGMGGGTG TGAAPVIAKM ARERNILTVG
VVTKPFTFEG ARRAKSAEAG IAELQQYVDT LIVIPNQNLF RLATSWKDAF KMADNVLYMG
VRGVTDLMMA PGLINLDFAD IRTVMAEMGK AMMGTGEAGD DRALEAAILA ISNPLLEDTS
MSGARGLLIN ITGGDLTLYE VDQATNRVRE EVAANIIFGI DPALNGRVRV SVVATGIDDD
AGLEIPTFLR RMAQWFALKA QEPEALLFFR MGDFYELFFN DAEAAAMALD IALTTRGQHA
GNPIPMCGVP VAAAPAYLAR LIRRGFRVAV AEQTQSAKGP LTRAIVRVVT PGTLTEDELL
EAGRQNLLLA LAGVAWIDIS TGAVETQSLA ELLVQLDPAE ILAAEEIIPA ALDAARRTVA
RASVLGDFTD EEAIACAMAL DYVRRSQAGN MPRLPMRRGE AGTLGLDPAT RASLDLLQGR
DGHTLLDAVS RTVTAAGSRL IATWIAAPST DAALIARRQE AWCWLLTALL RRTPDLARAL
GRLSTGRGQP RDLAAIRDAL HTANAAVALL AGLYGRADTL LETLERALAE DLPLGVIAQG
FDETLDRHRA LRDDSRKHLA ALQLRYVDEF GVPNLKIRHH AQLGYIIETS ASAAAVMLRQ
GTANLARFST PALADLDRAI LDAGERAAVL ERQIFNGLVA QAVDALPEVA TLFALTDVLQ
SAAVLAQGGA WCRPDVTEDQ QFELHACRHP VVEAALRFVP NNCMLPPAER VMLLTGPNMA
GKSTFLRQTA LAVILAQAGL PVPARAARIG IVDRLFSRVG AADDLARGRS TFMVEMTETA
AILRQAGPRS LVVVDEIGRG TATLDGLAIA WATLEALHSQ LGARTIFATH FHELGMLTDS
MPRLTPYTMA VREWQGDVIF QHEVRSGAAR KSWGVHVAQL AGVPEPVVRR AMGGGDVERL
IQMLSRLPGL GPRSARRAAL SLLRQPQSRL LPLAHVMEAA ARNVRTCSSC GTLDSCDPCS
ICRDPERDGL ICVVETVGDL WALERALIHR GVYQVLGGTL SALSGRGPDD LNIASLLRRV
EAGGVREVIL ALGATVEGAT TAHWLQERLA VAVTRVGHGV PIGGSLDVLD DGTLVAALTA
RRPAMRKLFG TDGIRGTANL APMTVDIAQR LGQAVGLYFQ QHRHRVVLGK DTRLSGYMIE
CALVSGFLSA GMDVTLVGPL PTPAIAMLTR SLRADLGVMI SASHNPFEDN GIKLFGPNGF
KLSDAAEEEI EALMREDLTG AQPALVGRAS RLNDAAGRYI ENAKASFPRG LRLDGLKIVI
DCANGSAYRV APTALWELGA EVVRIGCEPD GININDGCGS TRPEKLCQAV VEHGAQLGIA
LDGDADRVII SDERGEIVDG DQILALIARS WHERGSLRTV ATVMSNLGLE RYLESQGLTL
LRTAVGDRYV VERMREIGAN LGGEQSGHMV LSDYATTGDG LIAALQVLAV LVEGRPASEI
CRVFQPYPQM LRNVRPLGSA VLDEAKAKVD ERLKGRGRLV LRASGTEPLL RVMVEADDPA
LVEECVTRMC DMPDFTYPVA GMDEVGRGPL AGPVVAAAVI FLAALIDDSK RLTARRRELA
CDALALGAAS VAEIERINIG QACHLAMRRA VARLPKTALV DGHRAPELPC DAVTIIGGDR
LSLSIAAASI VAKVVRDRAM RRLAQRHDAY AWERNAGYGT AVHLAGLRDV GVTPHHRRGF
APVRHYLATP QIDTGDTAWM LVSTALVLLM TIPGLGLFYA GMVRKKNVLA TLIQSFAICC
IVSLVWMVAG YSLAFGTGTP WIGDFSRVML HGIADHTVMT IPESVYMMFQ MTFAIITPAL
IAGSFAERMK FSALCVFTVL WSLLVYAPVA HWVWSGWVGG FGAVDFAGGT VVHINSGIAG
LVTALVIGKR NGYKQDDLSP FNLTYAIIGA ALLWVGWFGF NAGSAGGANG RAGMAMLTTQ
VAAAAGGLAW MIAEWIHSRK PTALGIISGA VAGLVAITPA AGFVLPGAAV LIGLIAGGIC
FWASVILKHR LGYDDSLDAF GVHGVGGITG ALLTGLFAYG PLSATDANPS LVQFVRQAEA
VGITIVWSVV VTYLLLKAID LTIGLRVSRE AELEGLDMVL HGERINTNFR PLHDRVVVRR
LNGEEKTAGG IIIPDTAKEK PMEGEVISVG AGARNEQGQI VALDVKAGDR VLFGKWSGTE
VKINGEELLI MKESDIMGVI VRDLREKTGA GMMDCKKALT EAAGDMDAAI DWLRTKGLSQ
AAKKSGRTTA EGLIGVASRP QRAAMVEVNA ETDFVGRNEA FQGFVEAVAH AALEVGDLEA
LGRTVADELT HLIATIGENM SIRRAKVLSS GTVASYVHSA KIGVLAAIEA PSETLGRQVG
MHVAATRPSA LDISGVDPEA LERERAVLIE QARESGKPEA IIEKMVDGRI RKYYEEVVLL
EQVWVHDGET RVAKVIEKAG AKLVAFERFH LGEGIEKEQS DFAAEVAAAA GMNFKLIGAL
GLAVVLAACS AQETGAAPGS EADLVANVGD RVFFELNQNS LSDDAKATLD KQAAWLARYP
QVSVQIAGNC DDRGTEEYNI ALGQRRANAA RDYLVAKGVS PSRLSTISYG KDRPTADGDD
EQSWSQNRNA ITSV
