# Supplementary material for: Genomic erosion and extensive horizontal gene transfer in gut-associated Acetobacteraceae
Source: BMC Genomics. 2019 Jun 10;20:472. doi: 10.1186/s12864-019-5844-5 (PMC6558740; doi:10.1186/s12864-019-5844-5)
Supplement: Supplementary file 10 — Table S1. Significantly differentially abundant Pfam categories from gene set enrichment analysis of AAB2 strains against other Acetobacteraceae (XLS 32 kb) [file 12864_2019_5844_MOESM10_ESM.xls]

## Sheet: Gene_enrichment stats
Table S1. Significantly differentially abundant Pfam categories from gene set enrichment analysis of AAB2 strains against other Acetobacteraceae
Feature	Description	Mean 13AAB#	Mean AAB2	13AAB# SE	AAB2 SE	P*	adjusted P*
pfam08238	Sel1 repeat	0.495878	5.81004	0.0533719	1.36676	2e-300	3e-300
pfam01810	LysE type translocator	0.0523833	0.522776	0.00912531	3.72675e-05	9.774e-12	7.5e-09
pfam00072	Response regulator receiver domain	0.775909	0.0499012	0.115133	0.0023727	2.69e-08	1.37555e-05
pfam09851	Short C-terminal domain	0.00353832	0.171095	0.00353832	0.0665474	5.68e-08	2.17536e-05
pfam00126	Bacterial regulatory helix-turn-helix protein, lysR family	0.728186	0.0712928	0.0492297	0.0712928	1.1932e-06	0.0003656
pfam03466	LysR substrate binding domain	0.711978	0.0712928	0.0458064	0.0712928	1.754e-06	0.000447867
pfam14264	Glucosyl transferase GtrII	0.00412106	0.147331	0.00279056	0.0427831	2.7104e-06	0.000593182
pfam04239	Protein of unknown function (DUF421)	0.0117223	0.175841	0.00463012	0.0332551	8.9289e-06	0.00170988
pfam01420	Type I restriction modification DNA specificity domain	0.0710188	0.323172	0.0205162	0.00952806	1.22962e-05	0.00209309
pfam09511	RNA ligase	0	0.0998024	0	0.0047454	2.28899e-05	0.00350674
pfam00353	Haemolysin-type calcium-binding repeat (2 copies)	0.238769	0	0.176158	0	6.48976e-05	0.00903846
pfam08946	Osmosensory transporter coiled coil	0.0011858	0.0998024	0.0011858	0.0047454	0.00010812	0.0127416
pfam13166	AAA domain	0.00353832	0.0974297	0.00353832	0.0451558	0.00010812	0.0127416
pfam05656	Protein of unknown function (DUF805)	0.00580072	0.123567	0.00404445	0.0190189	0.000157364	0.0172201
pfam01223	DNA/RNA non-specific endonuclease	0.037231	0.197232	0.00842707	0.0404104	0.000193751	0.0185517
pfam02518	Histidine kinase-, DNA gyrase B-, and HSP90-like ATPase	0.555157	0.149704	0.0781488	0.0071181	0.000188683	0.0185517
pfam03235	Protein of unknown function DUF262	0	0.0736655	0	0.0213916	0.000331043	0.0298328
pfam00512	His Kinase A (phospho-acceptor) domain	0.362908	0.0499012	0.0577421	0.0023727	0.000498044	0.039292
pfam13304	AAA domain, putative AbiEii toxin, Type IV TA system	0.0199282	0.152076	0.00579449	0.0570193	0.000477405	0.039292
pfam14016	Protein of unknown function (DUF4232)	0.0129553	0.123567	0.00503603	0.0190189	0.00051295	0.039292
pfam03401	Tripartite tricarboxylate transporter family receptor	0.21436	0	0.201887	0	0.000679273	0.0495545
*Calculated using Fisher's Exact test.
#See Table 1 for taxa list
